# Supplementary material for: Proteomic analysis of effluents from perfused human heart for transplantation: identification of potential biomarkers for ischemic heart damage
Source: Proteome Sci. 2012 Mar 23;10:21. doi: 10.1186/1477-5956-10-21 (PMC3349588; doi:10.1186/1477-5956-10-21)
Supplement: Additional file 1 — Total 196 proteins(2003-2007). Total 196 high reliable unique proteins were listed with its source, function, and molecular weight. [file 1477-5956-10-21-S1.XLS]

## Sheet: Sheet1
Protein name	distinct summed MS/MS search score	%AA Coverage	Protein MW(Da)	pI	Database accession number	Intracellular Localization	Function
AHSG Alpha-2-HS-glycoprotein precursor	132.14	43	39324.9	5.43	IPI00022431	extracellular space	cysteine-type endopeptidase inhibitor activity
29kDa unkown protein	8.37	6	28710.5	11.7	IPI00877674
A1BG Alpha-1B-glycoprotein precursor	120.58	25	54272.8	5.58	IPI00022895	non-structural extracellular	other molecular function
A26C1B ANKRD26-like family C member 1B	9.05	1	121371	5.86	IPI00739539	cytoplasmic	Actin-like protein
A2M Alpha-2-macroglobulin precursor	487.83	34	163279	6	IPI00478003	non-structural extracellular	enzyme regulator activity
ACTC1 Actin, alpha cardiac muscle 1	109.37	24	42019.2	5.23	IPI00023006	cytoplasm	other molecular function
ACTG1 Actin, cytoplasmic 2	165.36	42	41793.1	5.31	IPI00021440	cytoplasmic	cytoskeleton
ADH1B Alcohol dehydrogenase 1B	101.76	34	39854.8	8.63	IPI00473031	cytoplasmic	Reduction to alcohols
ADIPOQ Adiponectin precursor	12.62	7	26413.8	5.43	IPI00020019	non-structural extracellular/ER/Golgi	signal transduction activity
AFM Afamin precursor	25.73	6	69069.6	5.64	IPI00019943	non-structural extracellular	Vitamin E binding protein
AGT Angiotensinogen precursor	56.84	12	53154.5	5.87	IPI00032220	non-structural extracellular	signal transduction activity/enzyme regulator activity
AHNAK2 Isoform 1 of Protein AHNAK2	38.61	1	616633	5.2	IPI00856045	nucleus	nucleic acid binding activity
AHSG Alpha-2-HS-glycoprotein precursor	132.14	42	39324.9	5.43	IPI00022431	non-structural extracellular	enzyme regulator activity
AK1 Adenylate kinase 1	74.99	28	23410.9	8.79	IPI00640817	plasma membrane/mitochondrion	ATP regeneration
AKR1B1 Aldose reductase	43.08	21	35853.6	6.52	IPI00413641	cytoplasmic	Sugar Metabolism
ALB Uncharacterized protein ALB	140.34	19	71705	6.33	IPI00022434	plasma	transport
ALDOA 45 kDa protein	115.52	30	45260.9	8.48	IPI00796333	non-structural extracellular
ALDOA Fructose-bisphosphate aldolase A	115.52	35	39420.2	8.3	IPI00465439	mitochondrion	metabolic
AMBP AMBP protein precursor	38.05	10	38999.7	5.95	IPI00022426	non-structural extracellular	transporter activity/enzyme regulator activity
APCS Serum amyloid P-component precursor	18.34	9	25387.2	6.1	IPI00022391	non-structural extracellular	acute-phase response
APOA1 Apolipoprotein A-I precursor	401.15	63	30778	5.56	IPI00021841	plasma	transporter activity
APOA2 Apolipoprotein A-II precursor	156.42	72	11175.1	6.27	IPI00021854	plasma	transporter activity
APOA4 Apolipoprotein A-IV precursor	115.03	26	45399.3	5.28	IPI00304273	plasma	fatty acid metabolism
APOB Apolipoprotein B-100 precursor	18.9	0	515565	6.61	IPI00022229	ER/Golgi	Cholesterol metabolism
APOH Beta-2-glycoprotein 1 precursor	133.8	36	38298.4	8.34	IPI00298828	non-structural extracellular	blood coagulation
C14orf50 Uncharacterized protein C14orf50	12.06	3	49440.7	9.41	IPI00065144
C15orf42 Uncharacterized protein C15orf42	8.31	0	210858	9	IPI00853221	nucleus	chromatin binding
C3 Complement C3 precursor (Fragment)	1048.76	57	187149	6.02	IPI00783987	plasma	Inflammation Response
C4A Complement component 4A	303.79	22	192744	6.66	IPI00643525	plasma	Inflammation Response
C4B Complement C4-B precursor	32.54	3	192794	6.74	IPI00654875	plasma	Inflammation Response
C5 Complement C5 precursor	28.58	3	188306	6.11	IPI00032291	plasma	Inflammation Response
C6 complement component 6 precursor	10.51	2	105695	6.5	IPI00879709	plasma	Complement Activation
C9 Complement component C9 precursor	34.34	8	63173.8	5.43	IPI00022395	plasma	Lysis/Membrane Attack
C9orf147:LOC100130214:LOC100133204 similar to chromosome 9 open reading frame 147	12.05	5	26491.2	11.36	IPI00643714	other membranes
CA1 Carbonic anhydrase 1	127.28	48	28870.3	6.59	IPI00215983	cytoplasmic	Oxidative Stress Response
CA2 Carbonic anhydrase 2	28.15	13	29246.2	6.87	IPI00218414	cytoplasmic	Oxidative Stress Response
CALM3:CALM1:CALM2 Calmodulin	28.71	35	16837.7	4.09	IPI00075248	cytoplasm	Ca2+ regulation
CAMTA2 Isoform 1 of Calmodulin-binding transcription activator 2	9.82	1	131530	6.93	IPI00478847	non-structural extracellular/nucleus
CAPZB Capping protein	13.66	8	33781.4	6.01	IPI00218782	cytoskeleton/plasma	cytoskeletal activity
CAT Catalase	12.18	3	59756.5	6.9	IPI00465436	other cytoplasmic organelle	signal transduction activity
CBLB Isoform Long of E3 ubiquitin-protein ligase CBL-B	8.87	2	109450	8.15	IPI00292856	nucleus	signal transduction activity
CFB Complement factor B	182.46	30	85533.4	6.67	IPI00019591	plasma	Complement alternate pathway
CFH Isoform 1 of Complement factor H precursor	85.72	10	139097	6.21	IPI00029739	plasma	Complement alternate pathway
CFI Complement factor I precursor	8.35	2	65721.7	7.32	IPI00872555	plasma	signal transduction activity
CFL1 Cofilin-1	16.85	16	18502.6	8.22	IPI00012011	cytoskeleton/nucleus	cytoskeletal activity
CFL2 Protein	21.39	26	20248.4	7.85	IPI00796024	cytoskeleton/nucleus	cytoskeletal activity
CKB Creatine kinase B-type	35.51	8	42644.5	5.34	IPI00022977	cytoplasmic	kinase activity
CKM Creatine kinase M-type	209.94	52	43101.4	6.77	IPI00027487	cytoplasmic	kinase activity
CLEC3B Tetranectin precursor	27.04	26	22567	5.52	IPI00009028	extracellular matrix	exocytosis
CLU clusterin isoform 1	26.47	10	57832.9	6.25	IPI00400826	non-structural extracellular	traumatic Apoptosis
CMBL Carboxymethylenebutenolidase homolog	8.2	6	28048.3	6.71	IPI00383046	cytoplasmic	enzyme activity
COL4A1 Uncharacterized protein COL4A1	9.84	0	160744	8.6	IPI00743696	non-structural extracellular	extracelluar structural activity
COL4A4 Collagen alpha-4(IV) chain precursor	9.69	1	163999	8.87	IPI00478572	extracellular matrix	extracelluar structural activity
CP Ceruloplasmin precursor	426.05	47	122206	5.44	IPI00017601	non-structural extracellular	copper-binding glycoprotein
CPN2 Carboxypeptidase N subunit 2 precursor	15.64	4	60615.1	5.63	IPI00479116	plasma	enzyme activity
CRIP2 Cysteine-rich protein 2	11.37	7	22492.9	9.01	IPI00006034	other cellular component	zinc ion binding
CRYM crystallin, mu isoform 2	11.24	6	33775.8	5.06	IPI00000949	non-structural extracellular/other cellular component
CSTB Cystatin-B	30.78	24	11139.6	6.96	IPI00021828	cytoplasmic	cysteine-type endopeptidase inhibitor activity
DBI Isoform 2 of Acyl-CoA-binding protein	59.19	53	11793.4	5.41	IPI00218836	mitochondrion	other molecular function
DCN Isoform A of Decorin precursor	13.26	3	39747	8.75	IPI00012119	extracellular	structural
DDEF2 Isoform 1 of Development and differentiation-enhancing factor 2	9.19	0	111651	6.24	IPI00022058
DEC1 Putative uncharacterized protein (Fragment)	9.73	72	2756.2	11.57	IPI00816683	extracellular matrix	integrin binding
DSTN Destrin	13.93	10	18505.9	8.06	IPI00473014	cytoskeleton	cytoskeletal activity
ENO1 Isoform alpha-enolase of Alpha-enolase	89.08	25	47169.2	7.01	IPI00465248	cytoplasmic/membrane associated	synthesis of pyruvate
EPB42 Isoform Long of Erythrocyte membrane protein band 4.2	8.85	1	79891.8	8.25	IPI00028120	Cell membrane	Cell shape
ESPL1 Isoform 1 of Separin	17.47	1	233115	7.23	IPI00397474	non-structural extracellular/nucleus
F13A1 coagulation factor XIII A1 subunit precursor	9.65	3	83268.7	5.69	IPI00884176	non-structural extracellular/Cytoplasm	Blood coagulation
F2 36 kDa protein	49.09	10	70037.3	5.64	IPI00019568	non-structural extracellular	other molecular function
FABP3 Fatty acid-binding protein, heart	126.05	66	14858.1	6.29	IPI00219684	other cellular component	transporter activity
FABP4 Fatty acid-binding protein, adipocyte	152.9	68	14719	6.59	IPI00215746	nucleus/non-structural extracellular	lipid transport
FABP5L7:FABP5 Fatty acid-binding protein, epidermal	10.04	10	15164.5	6.6	IPI00007797	cytoplasmic	epidermis development
FBLN7 FBLN7 protein (Fragment)	9.04	4	28038	8.17	IPI00217594		calcium ion binding
FGA Isoform 1 of Fibrinogen alpha chain precursor	64.93	11	94973.5	5.7	IPI00021885	non-structural extracellular/other cellular component	Blood coagulation
FGD1 FYVE, RhoGEF and PH domain-containing protein 1	8.13	1	106562	6.14	IPI00024312	cytoskeleton/ER/Golgi	enzyme regulator activity
FGG 52 kDa protein	10.29	3	52337.9	5.37	IPI00877703
FHL1 Four and a half LIM domains 1 variant	57.94	27	33578.9	8.8	IPI00014398	cytoplasmic/nucleus	protein binding
FLNA Filamin-A	25.01	1	280740	5.71	IPI00333541	Cytoplasm	regulate cell adhesion
FN1 Isoform 15 of Fibronectin precursor	23.67	1	272304	5.3	IPI00855785	extracellular matrix/plasma	enzyme regulator activity
GAPDH Glyceraldehyde-3-phosphate dehydrogenase	197.56	59	36053.4	8.57	IPI00219018	mitochondrion	Glycolysis
GAPDHS Glyceraldehyde-3-phosphate dehydrogenase, testis-specific	17.61	7	44501.4	8.39	IPI00022430	cytoskeleton	other molecular function
GATAD2A 70 kDa protein	9.49	4	70349.7	9.97	IPI00478128	nucleus	transcription regulatory activity/nucleic acid binding activity
GBAS Protein NipSnap homolog 2	8.23	4	33742.8	9.42	IPI00016077	mitochondrion	protein binding
GC Vitamin D-binding protein precursor	401.75	72	52964	5.4	IPI00555812	non-structural extracellular	transporter activity/cytoskeletal activity
GCN1L1 Translational activator GCN1	9.87	0	292746	7.19	IPI00001159	ribosome	Translation regulation
GDI2 Rab GDP dissociation inhibitor beta	15.22	4	50663.5	6.11	IPI00031461	non-structural extracellular/ER/Golgi	enzyme regulator activity
GLO1 Lactoylglutathione lyase	16.82	10	20777.8	5.12	IPI00220766	cytoplasm	enzyme catalysis
GLRX Glutaredoxin-1	11.64	24	11775.8	8.33	IPI00219025	other cellular component	redox reactions
GOLGA6 golgi autoantigen, golgin subfamily a, 6	9.55	2	79946.7	5.34	IPI00883769	cytoplasmic	other molecular function
GOT1 Aspartate aminotransferase, cytoplasmic	83.77	27	46247.7	6.53	IPI00219029	cytoplasmic	amino acid metabolism
GPD1 Glycerol-3-phosphate dehydrogenase [NAD+], cytoplasmic	18.54	9	37567.9	5.81	IPI00295777	cytoplasmic/mitochondrial	Glycolysis
GPI Glucose-6-phosphate isomerase	84.49	17	63147.5	8.42	IPI00027497	cytoplasmic	Glycolysis
GSN Isoform 1 of Gelsolin precursor	134	18	85697.9	5.9	IPI00026314	cytoskeleton	cytoskeletal activity
GSTP1 Glutathione S-transferase P	52.59	32	23356	5.43	IPI00219757		Oxidative Stress Response
HBA1:HBA2 Hemoglobin subunit alpha	200.54	87	15280.7	8.72	IPI00853068	plasma	transport
HBB Hemoglobin subunit beta	327.97	96	15998.5	6.74	IPI00654755	plasma	transport
HCK Isoform p60-HCK of Tyrosine-protein kinase HCK	19.66	10	59600.2	6.27	IPI00646510	other membranes	transporter activity/kinase activity
HMCN1 Hemicentin 1	32.22	1	613708	6.04	IPI00045512	plasma membrane	Sensory transduction
HPX Hemopexin precursor	287.41	57	51676.7	6.55	IPI00022488	non-structural extracellular	transport/iron recovery
HRG Histidine-rich glycoprotein precursor	25.28	5	59578.6	7.09	IPI00022371	other cellular component	enzyme regulator activity
HSPA6 Heat shock 70 kDa protein 6	9.28	2	71028.5	5.81	IPI00339269	cytoplasmic	chaperone/stress response
IDH1 Isocitrate dehydrogenase [NADP] cytoplasmic	10.38	4	46659.6	6.53	IPI00027223	cytoplasmic/mitochondrial	sugar metabolism
IGLV4-3 IGLV4-3 protein	14.65	8	25977.2	6.29	IPI00382939	cytoplasmic	complement activation
IKZF4 Isoform 1 of Zinc finger protein Eos	8.26	1	64106.4	6.39	IPI00064241	nucleus	transcription regulatory activity/nucleic acid binding activity
ITIH1 Inter-alpha-trypsin inhibitor heavy chain H1 precursor	61.3	9	101390	6.31	IPI00292530	non-structural extracellular	enzyme regulator activity
ITIH4 Isoform 1 of Inter-alpha-trypsin inhibitor heavy chain H4 precursor	95.42	13	103326	6.51	IPI00294193	non-structural extracellular/plasma	enzyme regulator activity
KIAA1622 Isoform 1 of Uncharacterized protein KIAA1622	12.38	2	99452.6	7.96	IPI00014515
KNG1 Isoform HMW of Kininogen-1 precursor	63.98	11	71957.8	6.34	IPI00032328	non-structural extracellular	enzyme regulator activity
KRT1 Keratin, type II cytoskeletal 1	64.67	9	66018	8.16	IPI00220327	cytoskeleton/plasma
KRT10 Keratin, type I cytoskeletal 10	36.71	9	59510.9	5.13	IPI00009865	cytoskeleton	other molecular function
KRT13 Isoform 1 of Keratin, type I cytoskeletal 13	19.56	6	49586.5	4.91	IPI00009866	cytoskeleton	other molecular function
KRT2 Keratin, type II cytoskeletal 2 epidermal	24.01	5	65865.6	8.07	IPI00021304	cytoskeleton
KRT9 Keratin, type I cytoskeletal 9	19.02	9	62129.7	5.19	IPI00019359	cytoskeleton	other molecular function
LCE1F Late cornified envelope protein 1F	9.77	7	11654.3	8.83	IPI00374335	other cellular component	keratinization
LDHB L-lactate dehydrogenase B chain	216.85	55	36638.7	5.71	IPI00219217	cytoplasmic	Glycolysis
LOC402100 similar to 60S ribosomal protein L22	11.73	2	61089.4	10.49	IPI00456782	cytoplasmic	structural constituent of ribosome
LOC402176 hypothetical protein LOC402176	9.84	8	18794.2	10.13	IPI00477061
LOC440258 P40	9.44	5	40056	9.59	IPI00878785
LRRC16A Isoform 1 of Leucine-rich repeat-containing protein 16A	29.21	4	151558	8.02	IPI00014843	cytoplasmic	actin filament organization
LUM Lumican precursor	209.75	37	38429.2	6.16	IPI00020986	extracellular matrix	collagen fibril organization
MB Myoglobin	273.35	75	17183.9	7.14	IPI00217493		oxygen transport
MDH1 Malate dehydrogenase, cytoplasmic	182.36	45	36426.3	6.91	IPI00291005	cytoplasmic	Glycolysis
MGA similar to MAX-interacting protein isoform 4	8.2	0	332662	6.38	IPI00741005	nucleus	Transcription regulation
MGC13005 cDNA FLJ44010 fis, clone TESTI4024344	9.8	11	18910.8	10.91	IPI00445308
MIF Macrophage migration inhibitory factor	27.27	26	12476.4	7.73	IPI00293276	non-structural extracellular	signal transduction activity
MYBBP1A Isoform 2 of Myb-binding protein 1A	9.93	1	149368	9.34	IPI00607584	cytoplasmic	DNA binding
NEDD8 NEDD8 precursor	12.28	17	9071.6	7.99	IPI00020008	nucleus	cell cycle control and embryogenesis
NFIL3 Nuclear factor interleukin-3-regulated protein	11.69	6	51471.9	6.7	IPI00290562	non-structural extracellular/nucleus	transcription regulatory activity/nucleic acid binding activity
NFIX Isoform 1 of Nuclear factor 1 X-type	10.36	4	55098.5	8.9	IPI00218260	nucleus	DNA binding
NGRN Mesenchymal stem cell protein DSC92	9.41	7	45510.3	10	IPI00792057	nucleus
NLN Neurolysin, mitochondrial precursor	19.22	4	80652.3	6.21	IPI00010346	Cytoplasm/Mitochondrion	proteolysis
NT5DC2 6 kDa protein	8.02	32	6455.5	6.9	IPI00798095	other cellular component	Hydrolase
OGN Mimecan precursor	14.85	5	33922.4	5.46	IPI00025465	non-structural extracellular	signal transduction activity
OR5F1 Olfactory receptor 5F1	8.15	5	35131.8	8.9	IPI00029411	Cell membrane	olfactory receptor activity
ORM1 orosomucoid 1 precursor	107.24	37	23539.7	5.02	IPI00884926	non-structural extracellular	transporter activity
PARK7 Protein DJ-1	60.06	42	19891.2	6.33	IPI00298547	nucleus/mitochondrion	nucleic acid binding activity
PEBP1 22 kDa protein	9.29	6	21744.8	8.33	IPI00795288	cytoplasmic	Protease inhibitor
PEBP1 Phosphatidylethanolamine-binding protein 1	102.26	60	21056.9	7.01	IPI00219446	cytoplasmic	Protease inhibitor
PFN1 Profilin-1	21.7	20	15054.3	8.44	IPI00216691	cytoskeleton/nucleus	cytoskeletal activity
PGAM2 Phosphoglycerate mutase 2	154.23	55	28766.3	8.99	IPI00218570	cytoplasmic	Glycolysis
PGD 56 kDa protein	10.44	4	56498.2	7.96	IPI00747533
PGK1 Phosphoglycerate kinase 1	117.25	33	44615	8.3	IPI00169383	other cellular component	kinase activity
PGLYRP2 Isoform 2 of N-acetylmuramoyl-L-alanine amidase precursor	33.81	8	68000.7	7.62	IPI00394992	other membranes	signal transduction activity
PGM1 65 kDa protein	32.62	9	64560.9	7.72	IPI00844159	cytoplasmic	magnesium ion binding
PHPT1 14 kDa phosphohistidine phosphatase	11.11	12	13832.6	5.65	IPI00299977	other cellular component	phosphohistidine phosphatase activity
PKM2 Isoform M1 of Pyruvate kinase isozymes M1/M2	21.35	5	58062.4	7.61	IPI00220644	mitochondrion/non-structural extracellular	kinase activity
PLG Plasminogen precursor	38.26	4	90569.6	7.04	IPI00019580	non-structural extracellular	Blood coagulation
PON1 Serum paraoxonase/arylesterase 1	8.79	4	39749.5	5.08	IPI00218732	plasma	detoxifcation
PPIA:PPIAL3:LOC654188 Peptidyl-prolyl cis-trans isomerase A	68.55	29	24376	6.46	IPI00887678	cytoplasmic	protein folding
PRDM4 Putative uncharacterized protein DKFZp667M2423	9.5	13	18974.1	9.33	IPI00552860	nucleus/other cellular component	nucleic acid binding activity
PRDX2 Peroxiredoxin-2	85.68	45	21892	5.66	IPI00027350	Cytoplasm	hydrogen peroxide catabolic process
PRDX5 Isoform Mitochondrial of Peroxiredoxin-5, mitochondrial precursor	8.48	13	22026.5	8.85	IPI00024915	mitochondria,cytoplasmic, peroxisomes ,nucleus.
PRDX6 Peroxiredoxin-6	69.09	44	25035.1	6	IPI00220301	cytoplasmic/other cytoplasmic organelle	Lipid degradation
PRTN3 Myeloblastin precursor	9.59	4	27807.2	8.71	IPI00027409		protein binding
PSPH cDNA FLJ44168 fis, clone THYMU2035064	8.65	9	15223.9	6.79	IPI00445365	non-structural extracellular
PTGDS Prostaglandin D2 synthase 21kDa	12.86	7	24390.7	6.9	IPI00514285	non-structural extracellular/nucleus	transporter activity
PTPRU protein tyrosine phosphatase, receptor type, U isoform 3 precursor	9.51	1	162424	6.46	IPI00107472	plasma	signal transduction activity
Putative uncharacterized protein DKFZp686M24218	9.05	3	52420.7	7.89	IPI00784998
RBP4 Plasma retinol-binding protein precursor	88.04	47	23010.1	5.76	IPI00022420	non-structural extracellular	transporter activity
RGS12 RGS12 protein	11.39	4	61135.6	9.21	IPI00163614	nucleus	GTPase activator activity
RNH1 Ribonuclease inhibitor	12.49	7	49973.8	4.71	IPI00550069	cytoplasm	Ribonuclease inhibitor
S100A1 S100 calcium binding protein A1	9.18	10	15894.9	4.4	IPI00220412	cytoplasm	zinc、Ca2+binding
S100A7 Protein S100-A7	15.68	10	11471.1	6.27	IPI00219806	cytoplasmic	other molecular function
SELENBP1 54 kDa protein	22.85	6	54213.3	6.04	IPI00745729	Nucleus\ Cytoplasm \cytoplasmic	Protein transport
SERPINA3 Alpha-1-antichymotrypsin precursor	221.63	43	50598.5	5.42	IPI00550991	non-structural extracellular	other molecular function
SERPINB6 Serpin B6	12.6	4	46370.7	5.55	IPI00413451	cytoplasmic	regulation of serine proteinases
SERPINC1 Antithrombin III variant	183.05	41	52691.8	6.12	IPI00032179	plasma	enzyme regulator activity
SERPIND1 Serpin peptidase inhibitor, clade D (Heparin cofactor), member 1	10.38	4	60178.6	6.72	IPI00292950		enzyme regulator activity
SERPINF1 Pigment epithelium-derived factor precursor	95.21	19	46342.5	5.97	IPI00006114	non-structural extracellular	enzyme regulator activity
SERPINF2 SERPINF2 protein	37.51	13	55064.7	5.97	IPI00029863	non-structural extracellular	enzyme regulator activity
SERPING1 Plasma protease C1 inhibitor precursor	91.28	12	55154.5	6.09	IPI00291866	non-structural extracellular	enzyme regulator activity
SH3BGRL3 SH3 domain-binding glutamic acid-rich-like protein 3	12.98	14	23838.2	9.27	IPI00010402	nucleus	electron carrier activity
Similar to Collagen alpha-2(XI) chain precursor	11.76	9	15166.3	10.5	IPI00748597	extracellular matrix	identical protein binding
SLC4A1 Solute carrier family 4 anion exchanger member 1 variant	18.44	4	103878	5.19	IPI00791534	cytoskeleton/plasma	transporter activity
SOD1 Superoxide dismutase	14.43	9	15935.8	5.7	IPI00218733	Cytoplasm	Oxidoreductase
SOD3 Extracellular superoxide dismutase [Cu-Zn] precursor	25.73	11	25851.1	6.13	IPI00027827	ER/Golgi	removal of superoxide radicals
TAGLN Transgelin	129.13	55	22611	8.87	IPI00216138	non-structural extracellular
TAGLN2 24 kDa protein	35.68	20	24454	8.41	IPI00647915	nuclear membrane	protein binding
TGFBR3 transforming growth factor, beta receptor III	19.8	5	93499.9	5.45	IPI00304865	extracellular matrix/plasma/ER/Golgi	signal transduction activity/kinase activity
TPI1 Isoform 1 of Triosephosphate isomerase	172.93	60	30791.2	5.65	IPI00465028	Cytoplasm	Glycolysis
Transthyretin	144.37	55	20198.9	5.16	IPI00855916	cytoplasm	Thyroid hormone-binding protein
TRMU DJ1163J1.4 protein	19.65	10	42950.3	7.64	IPI00514782	mitochondrion	nucleic acid binding activity
TRPC4 Transient receptor potential channel 4 zeta splice variant	9.18	2	92222	8.6	IPI00044147	plasma/other cellular component	signal transduction activity
TTN Isoform 8 of Titin	30.96	0	3.82989e+06	6.02	IPI00759542	cytoskeleton/nucleus	cytoskeletal activity/kinase activity
TTN Titin isoform N2-A	30.96	0	3713692	6.16	IPI00749039	cytoskeleton/nucleus	cytoskeletal activity/kinase activity
TUBA8 52 kDa protein	26.28	6	53969.5	9.21	IPI00793953	cytoskeleton	cytoskeletal activity
UBC:RPS27A:UBB 79 kDa protein	14.37	2	78952.1	7.3	IPI00873444	nucleus
UNC13A unc-13 homolog A	19.69	3	202124	5.34	IPI00164441	plasma，Membrane	other molecular function
VCP 89 kDa protein	12.8	2	89368.3	5.17	IPI00871453
VIM Vimentin	156.01	31	53651.9	5.06	IPI00418471	cytoskeleton	other molecular function
VTN Vitronectin precursor	36.37	6	54305.9	5.55	IPI00298971	extracellular matrix	signal transduction activity
YWHAB Isoform Long of 14-3-3 protein beta/alpha	20.46	11	28082.5	4.76	IPI00216318	cytoplasm	other molecular function
YWHAE 14-3-3 protein epsilon	21.89	11	29174.1	4.63	IPI00000816	cytoplasm	other molecular function
YWHAG 14-3-3 protein gamma	45.56	25	28302.7	4.8	IPI00220642	cytoplasm	other molecular function
YWHAZ 14-3-3 protein zeta/delta	32.31	17	27745.3	4.73	IPI00021263	cytoplasm	other molecular function
ZADH1 Isoform 1 of Zinc-binding alcohol dehydrogenase domain-containing protein 1	8.11	8	38499.2	5.27	IPI00167515	cytoplasmic	detoxification
ZNF419 zinc finger protein 419 isoform 1	10.74	2	58692.1	9.22	IPI00848095	nucleus	DNA binding
