# Supplementary material for: Proteomic analysis of effluents from perfused human heart for transplantation: identification of potential biomarkers for ischemic heart damage
Source: Proteome Sci. 2012 Mar 23;10:21. doi: 10.1186/1477-5956-10-21 (PMC3349588; doi:10.1186/1477-5956-10-21)
Supplement: Additional file 2 — Proteins identified by different ischemic time(2003-2007). 107 proteins were identified at the beginning of ischemia, 174 and 175 proteins were identified respectively at ischemia for 30 min and ischemia for 60 min. [file 1477-5956-10-21-S2.XLS]

## Sheet: 0min
entry_name	numPepsUnique	scoreUnique	percentCoverage	enzyme	protein_mw	protein_pI	database	accession_number
- 7 kDa protein	1	9.84	8	Trypsin	18794.2	10.13	ipi.HUMAN.v3.43.fasta	IPI00477061
- Similar to Collagen alpha-2(XI) chain precursor	1	10.56	9	Trypsin	15166.3	10.5	ipi.HUMAN.v3.43.fasta	IPI00748597
A1BG Alpha-1B-glycoprotein precursor	4	69.43	16	Trypsin	54272.8	5.58	ipi.HUMAN.v3.43.fasta	IPI00022895
A26C1B ANKRD26-like family C member 1B	1	9.05	1	Trypsin	121371	5.86	ipi.HUMAN.v3.43.fasta	IPI00739539
A2M Alpha-2-macroglobulin precursor	5	57.17	6	Trypsin	163279	6	ipi.HUMAN.v3.43.fasta	IPI00478003
ACTG1 Actin, cytoplasmic 2	4	71.46	21	Trypsin	41793.1	5.31	ipi.HUMAN.v3.43.fasta	IPI00021440
AFM Afamin precursor	1	14.96	2	Trypsin	69069.6	5.64	ipi.HUMAN.v3.43.fasta	IPI00019943
AGT Angiotensinogen precursor	1	16.32	2	Trypsin	53154.5	5.87	ipi.HUMAN.v3.43.fasta	IPI00032220
AHSG Alpha-2-HS-glycoprotein precursor	2	23.39	7	Trypsin	39324.9	5.43	ipi.HUMAN.v3.43.fasta	IPI00022431
AK1 Adenylate kinase 1	1	18.99	6	Trypsin	23410.9	8.79	ipi.HUMAN.v3.43.fasta	IPI00640817
AKR1B1 Aldose reductase	1	13.4	6	Trypsin	35853.6	6.52	ipi.HUMAN.v3.43.fasta	IPI00413641
ALB Uncharacterized protein ALB	8	140.34	19	Trypsin	71705	6.33	ipi.HUMAN.v3.43.fasta	IPI00022434
ALDOA 45 kDa protein	1	19.73	5	Trypsin	45260.9	8.48	ipi.HUMAN.v3.43.fasta	IPI00796333
APCS Serum amyloid P-component precursor	1	8.35	4	Trypsin	25387.2	6.1	ipi.HUMAN.v3.43.fasta	IPI00022391
APOA1 Apolipoprotein A-I precursor	16	228.32	49	Trypsin	30778	5.56	ipi.HUMAN.v3.43.fasta	IPI00021841
APOA2 Apolipoprotein A-II precursor	3	43.6	51	Trypsin	11175.1	6.27	ipi.HUMAN.v3.43.fasta	IPI00021854
APOA4 Apolipoprotein A-IV precursor	1	13.74	4	Trypsin	45399.3	5.28	ipi.HUMAN.v3.43.fasta	IPI00304273
APOH Beta-2-glycoprotein 1 precursor	3	44.61	18	Trypsin	38298.4	8.34	ipi.HUMAN.v3.43.fasta	IPI00298828
C3 Complement C3 precursor (Fragment)	27	402.29	26	Trypsin	187149	6.02	ipi.HUMAN.v3.43.fasta	IPI00783987
C4B Complement C4-B precursor	7	93.06	8	Trypsin	192794	6.74	ipi.HUMAN.v3.43.fasta	IPI00654875
C5 Complement C5 precursor	1	13.8	1	Trypsin	188306	6.11	ipi.HUMAN.v3.43.fasta	IPI00032291
CA1 Carbonic anhydrase 1	3	48.17	15	Trypsin	28870.3	6.59	ipi.HUMAN.v3.43.fasta	IPI00215983
CA2 Carbonic anhydrase 2	2	28.15	13	Trypsin	29246.2	6.87	ipi.HUMAN.v3.43.fasta	IPI00218414
CAT Catalase	1	12.18	3	Trypsin	59756.5	6.9	ipi.HUMAN.v3.43.fasta	IPI00465436
CFB Complement factor B	1	10.06	1	Trypsin	85534.3	6.44	ipi.HUMAN.v3.43.fasta	IPI00639937
CFH Isoform 1 of Complement factor H precursor	4	54.17	6	Trypsin	139097	6.21	ipi.HUMAN.v3.43.fasta	IPI00029739
CFL2 Protein	1	10.42	10	Trypsin	20248.4	7.85	ipi.HUMAN.v3.43.fasta	IPI00796024
CKM Creatine kinase M-type	2	26.18	7	Trypsin	43101.4	6.77	ipi.HUMAN.v3.43.fasta	IPI00027487
CLEC3B Tetranectin precursor	1	8.47	13	Trypsin	22567	5.52	ipi.HUMAN.v3.43.fasta	IPI00009028
CP Ceruloplasmin precursor	1	8.14	2	Trypsin	122206	5.44	ipi.HUMAN.v3.43.fasta	IPI00017601
DBI Isoform 2 of Acyl-CoA-binding protein	1	10.5	15	Trypsin	11793.4	5.41	ipi.HUMAN.v3.43.fasta	IPI00218836
DCN Isoform A of Decorin precursor	1	13.26	3	Trypsin	39747	8.75	ipi.HUMAN.v3.43.fasta	IPI00012119
DEC1 Putative uncharacterized protein (Fragment)	1	9.73	72	Trypsin	2756.2	11.57	ipi.HUMAN.v3.43.fasta	IPI00816683
DES Desmin	1	10.06	2	Trypsin	53536	5.21	ipi.HUMAN.v3.43.fasta	IPI00465084
ENO1 Isoform alpha-enolase of Alpha-enolase	1	8.59	3	Trypsin	47169.2	7.01	ipi.HUMAN.v3.43.fasta	IPI00465248
ENO2 Gamma-enolase	1	11.19	4	Trypsin	47268.8	4.91	ipi.HUMAN.v3.43.fasta	IPI00216171
EPB42 Isoform Long of Erythrocyte membrane protein band 4.2	1	8.85	1	Trypsin	79891.8	8.25	ipi.HUMAN.v3.43.fasta	IPI00028120
F2 36 kDa protein	2	27.32	6	Trypsin	70037.3	5.64	ipi.HUMAN.v3.43.fasta	IPI00019568
FABP3 Fatty acid-binding protein, heart	6	81.78	45	Trypsin	14858.1	6.29	ipi.HUMAN.v3.43.fasta	IPI00219684
FABP4 Fatty acid-binding protein, adipocyte	2	30.06	27	Trypsin	14719	6.59	ipi.HUMAN.v3.43.fasta	IPI00215746
FBLN7 FBLN7 protein (Fragment)	1	9.04	4	Trypsin	28038	8.17	ipi.HUMAN.v3.43.fasta	IPI00217594
FGA Isoform 1 of Fibrinogen alpha chain precursor	1	15.9	2	Trypsin	94973.5	5.7	ipi.HUMAN.v3.43.fasta	IPI00021885
FGG 52 kDa protein	1	10.29	3	Trypsin	52337.9	5.37	ipi.HUMAN.v3.43.fasta	IPI00877703
FHL1 Isoform 2 of Four and a half LIM domains protein 1	2	18.62	12	Trypsin	36263.3	9.25	ipi.HUMAN.v3.43.fasta	IPI00055606
FLNA Filamin-A	2	25.01	1	Trypsin	280740	5.71	ipi.HUMAN.v3.43.fasta	IPI00333541
GAPDH Glyceraldehyde-3-phosphate dehydrogenase	1	11.02	4	Trypsin	37724.6	9.17	ipi.HUMAN.v3.43.fasta	IPI00888152
GC Vitamin D-binding protein precursor	11	177.87	38	Trypsin	52964	5.4	ipi.HUMAN.v3.43.fasta	IPI00555812
GOT1 Aspartate aminotransferase, cytoplasmic	2	25.54	8	Trypsin	46247.7	6.53	ipi.HUMAN.v3.43.fasta	IPI00219029
GPI Glucose-6-phosphate isomerase	2	34.57	5	Trypsin	63147.5	8.42	ipi.HUMAN.v3.43.fasta	IPI00027497
GSN Isoform 1 of Gelsolin precursor	2	24.38	3	Trypsin	85697.9	5.9	ipi.HUMAN.v3.43.fasta	IPI00026314
GSTP1 Glutathione S-transferase P	1	12.79	7	Trypsin	23356	5.43	ipi.HUMAN.v3.43.fasta	IPI00219757
HBA1:HBA2 Hemoglobin subunit alpha	10	158.05	87	Trypsin	15280.7	8.72	ipi.HUMAN.v3.43.fasta	IPI00853068
HBB Hemoglobin subunit beta	10	165.65	77	Trypsin	15998.5	6.74	ipi.HUMAN.v3.43.fasta	IPI00654755
HCK Isoform p60-HCK of Tyrosine-protein kinase HCK	2	19.66	10	Trypsin	59600.2	6.27	ipi.HUMAN.v3.43.fasta	IPI00646510
HPX Hemopexin precursor	7	92.02	28	Trypsin	51676.7	6.55	ipi.HUMAN.v3.43.fasta	IPI00022488
HRG Histidine-rich glycoprotein precursor	1	17.38	3	Trypsin	59578.6	7.09	ipi.HUMAN.v3.43.fasta	IPI00022371
IGLV4-3 IGLV4-3 protein	1	14.65	8	Trypsin	25977.2	6.29	ipi.HUMAN.v3.43.fasta	IPI00382938
ITIH1 Inter-alpha-trypsin inhibitor heavy chain H1 precursor	1	9.48	1	Trypsin	101390	6.31	ipi.HUMAN.v3.43.fasta	IPI00292530
ITIH2 Inter-alpha-trypsin inhibitor heavy chain H2 precursor	1	9.5	2	Trypsin	106437	6.4	ipi.HUMAN.v3.43.fasta	IPI00305461
ITIH4 Isoform 1 of Inter-alpha-trypsin inhibitor heavy chain H4 precursor	2	32.88	3	Trypsin	103326	6.51	ipi.HUMAN.v3.43.fasta	IPI00294193
KNG1 Isoform HMW of Kininogen-1 precursor	3	28.82	3	Trypsin	71957.8	6.34	ipi.HUMAN.v3.43.fasta	IPI00032328
KRT1 Keratin, type II cytoskeletal 1	1	18.53	1	Trypsin	66018	8.16	ipi.HUMAN.v3.43.fasta	IPI00220327
KRT10 Keratin, type I cytoskeletal 10	1	11.12	2	Trypsin	59510.9	5.13	ipi.HUMAN.v3.43.fasta	IPI00009865
KRT14 Keratin, type I cytoskeletal 14	1	10.68	2	Trypsin	51621.8	5.09	ipi.HUMAN.v3.43.fasta	IPI00384444
KRT2 Keratin, type II cytoskeletal 2 epidermal	1	14.9	1	Trypsin	65865.6	8.07	ipi.HUMAN.v3.43.fasta	IPI00021304
KRT9 Keratin, type I cytoskeletal 9	1	9.12	5	Trypsin	62129.7	5.19	ipi.HUMAN.v3.43.fasta	IPI00019359
LDHB L-lactate dehydrogenase B chain	1	9.65	2	Trypsin	36638.7	5.71	ipi.HUMAN.v3.43.fasta	IPI00219217
LUM Lumican precursor	4	69.38	20	Trypsin	38429.2	6.16	ipi.HUMAN.v3.43.fasta	IPI00020986
MB Myoglobin	5	57.62	42	Trypsin	17183.9	7.14	ipi.HUMAN.v3.43.fasta	IPI00217493
MDH1 Malate dehydrogenase, cytoplasmic	3	34.95	15	Trypsin	36426.3	6.91	ipi.HUMAN.v3.43.fasta	IPI00291005
MGA similar to MAX-interacting protein isoform 4	1	8.2	0	Trypsin	332662	6.38	ipi.HUMAN.v3.43.fasta	IPI00741005
MGC13005 cDNA FLJ44010 fis, clone TESTI4024344	1	9.8	11	Trypsin	18910.8	10.91	ipi.HUMAN.v3.43.fasta	IPI00445308
MYBBP1A Isoform 2 of Myb-binding protein 1A	1	9.93	1	Trypsin	149368	9.34	ipi.HUMAN.v3.43.fasta	IPI00607584
NFIX Isoform 1 of Nuclear factor 1 X-type	1	10.36	4	Trypsin	55098.5	8.9	ipi.HUMAN.v3.43.fasta	IPI00218260
NLN Neurolysin, mitochondrial precursor	1	10.37	3	Trypsin	80652.3	6.21	ipi.HUMAN.v3.43.fasta	IPI00010346
ORM1 orosomucoid 1 precursor	4	57.74	23	Trypsin	23539.7	5.02	ipi.HUMAN.v3.43.fasta	IPI00884926
PEBP1 22 kDa protein	1	9.29	6	Trypsin	21744.8	8.33	ipi.HUMAN.v3.43.fasta	IPI00795288
PEBP1 Phosphatidylethanolamine-binding protein 1	4	50.25	49	Trypsin	21056.9	7.01	ipi.HUMAN.v3.43.fasta	IPI00219446
PFN1 Profilin-1	1	6.22	10	Trypsin	15054.3	8.44	ipi.HUMAN.v3.43.fasta	IPI00216691
PGK1 Phosphoglycerate kinase 1	2	16.37	8	Trypsin	44615	8.3	ipi.HUMAN.v3.43.fasta	IPI00169383
PHPT1 14 kDa phosphohistidine phosphatase	1	11.11	12	Trypsin	13832.6	5.65	ipi.HUMAN.v3.43.fasta	IPI00299977
PPIA:PPIAL3:LOC654188 Peptidyl-prolyl cis-trans isomerase A	3	25.65	10	Trypsin	24376	6.46	ipi.HUMAN.v3.43.fasta	IPI00887678
PRDX1 Peroxiredoxin-1	1	8.84	9	Trypsin	22110.5	8.27	ipi.HUMAN.v3.43.fasta	IPI00000874
PRDX2 Peroxiredoxin-2	2	28.43	15	Trypsin	21892	5.66	ipi.HUMAN.v3.43.fasta	IPI00027350
PRTN3 Myeloblastin precursor	1	9.59	4	Trypsin	27807.2	8.71	ipi.HUMAN.v3.43.fasta	IPI00027409
RBP4 Plasma retinol-binding protein precursor	3	34.82	24	Trypsin	23010.1	5.76	ipi.HUMAN.v3.43.fasta	IPI00022420
S100A7 Protein S100-A7	1	15.68	10	Trypsin	11471.1	6.27	ipi.HUMAN.v3.43.fasta	IPI00219806
SELENBP1 54 kDa protein	2	22.85	6	Trypsin	54213.3	6.04	ipi.HUMAN.v3.43.fasta	IPI00745729
SERPINA3 Alpha-1-antichymotrypsin precursor	4	69.68	15	Trypsin	50598.5	5.42	ipi.HUMAN.v3.43.fasta	IPI00550991
SERPINC1 Antithrombin III variant	4	68.65	15	Trypsin	52691.8	6.12	ipi.HUMAN.v3.43.fasta	IPI00032179
SERPINF1 Pigment epithelium-derived factor precursor	2	33.91	7	Trypsin	46342.5	5.97	ipi.HUMAN.v3.43.fasta	IPI00006114
SERPING1 Plasma protease C1 inhibitor precursor	1	9.66	5	Trypsin	59492.4	6.28	ipi.HUMAN.v3.43.fasta	IPI00879931
similar to CG15021-PA	1	10.35	14	Trypsin	15050.4	9.93	ipi.HUMAN.v3.43.fasta	IPI00787406
SLC4A1 Solute carrier family 4 anion exchanger member 1 variant	1	9.72	2	Trypsin	103878	5.19	ipi.HUMAN.v3.43.fasta	IPI00791534
SOD3 Extracellular superoxide dismutase [Cu-Zn] precursor	1	13.92	6	Trypsin	25851.1	6.13	ipi.HUMAN.v3.43.fasta	IPI00027827
TAGLN Transgelin	1	22.21	8	Trypsin	22611	8.87	ipi.HUMAN.v3.43.fasta	IPI00216138
TGFBR3 transforming growth factor, beta receptor III	1	10.62	1	Trypsin	93499.9	5.45	ipi.HUMAN.v3.43.fasta	IPI00304865
TPI1 Isoform 1 of Triosephosphate isomerase	5	70.68	27	Trypsin	30791.2	5.65	ipi.HUMAN.v3.43.fasta	IPI00465028
Transthyretin	2	31.56	13	Trypsin	20198.9	5.16	ipi.HUMAN.v3.43.fasta	IPI00855916
TRMU DJ1163J1.4 protein	1	8.04	3	Trypsin	42950.3	7.64	ipi.HUMAN.v3.43.fasta	IPI00514782
TTN Isoform 8 of Titin	1	8.3	0	Trypsin	3.82989e+06	6.02	ipi.HUMAN.v3.43.fasta	IPI00759542
UBC:RPS27A:UBB 79 kDa protein	1	14.37	2	Trypsin	78952.1	7.3	ipi.HUMAN.v3.43.fasta	IPI00873444
UNC13A unc-13 homolog A	1	10.39	1	Trypsin	202124	5.34	ipi.HUMAN.v3.43.fasta	IPI00164441
Uncharacterized protein ENSP00000348237	1	8.71	4	Trypsin	28850.2	6.67	ipi.HUMAN.v3.43.fasta	IPI00453476
VCP 89 kDa protein	1	12.8	2	Trypsin	89368.3	5.17	ipi.HUMAN.v3.43.fasta	IPI00871453
VIM Vimentin	1	20.95	4	Trypsin	53651.9	5.06	ipi.HUMAN.v3.43.fasta	IPI00418471
VTN Vitronectin precursor	1	17.62	3	Trypsin	54305.9	5.55	ipi.HUMAN.v3.43.fasta	IPI00298971

## Sheet: 30min
entry_name	numPepsUnique	scoreUnique	percentCoverage	enzyme	protein_mw	protein_pI	database	accession_number
YWHAE 14-3-3 protein epsilon	1	17.73	11	Trypsin	29174.1	4.63	ipi.HUMAN.v3.43.fasta	IPI00000816
PRDX1 Peroxiredoxin-1	1	11.47	5	Trypsin	22110.5	8.27	ipi.HUMAN.v3.43.fasta	IPI00000874
CRYM crystallin, mu isoform 2	1	11.24	6	Trypsin	33775.8	5.06	ipi.HUMAN.v3.43.fasta	IPI00000949
GCN1L1 Translational activator GCN1	1	9.87	0	Trypsin	292746	7.19	ipi.HUMAN.v3.43.fasta	IPI00001159
CRIP2 Cysteine-rich protein 2	1	11.37	7	Trypsin	22492.9	9.01	ipi.HUMAN.v3.43.fasta	IPI00006034
SERPINF1 Pigment epithelium-derived factor precursor	4	43.53	11	Trypsin	46342.5	5.97	ipi.HUMAN.v3.43.fasta	IPI00006114
FABP5L7:FABP5 Fatty acid-binding protein, epidermal	1	10.04	10	Trypsin	15164.5	6.6	ipi.HUMAN.v3.43.fasta	IPI00007797
KRT10 Keratin, type I cytoskeletal 10	2	25.59	7	Trypsin	59510.9	5.13	ipi.HUMAN.v3.43.fasta	IPI00009865
NLN Neurolysin, mitochondrial precursor	1	8.85	1	Trypsin	80652.3	6.21	ipi.HUMAN.v3.43.fasta	IPI00010346
SH3BGRL3 SH3 domain-binding glutamic acid-rich-like protein 3	1	12.98	14	Trypsin	23838.2	9.27	ipi.HUMAN.v3.43.fasta	IPI00010402
CFL1 Cofilin-1	1	16.85	16	Trypsin	18502.6	8.22	ipi.HUMAN.v3.43.fasta	IPI00012011
DCN Isoform A of Decorin precursor	1	13.26	3	Trypsin	39747	8.75	ipi.HUMAN.v3.43.fasta	IPI00012119
FHL1 Four and a half LIM domains 1 variant	4	46.43	22	Trypsin	33578.9	8.8	ipi.HUMAN.v3.43.fasta	IPI00014398
KIAA1622 Isoform 1 of Uncharacterized protein KIAA1622	1	12.38	2	Trypsin	99452.6	7.96	ipi.HUMAN.v3.43.fasta	IPI00014515
LRRC16A Isoform 1 of Leucine-rich repeat-containing protein 16A	1	10.8	1	Trypsin	151558	8.02	ipi.HUMAN.v3.43.fasta	IPI00014843
GBAS Protein NipSnap homolog 2	1	8.23	4	Trypsin	33742.8	9.42	ipi.HUMAN.v3.43.fasta	IPI00016077
CP Ceruloplasmin precursor	9	127.39	16	Trypsin	122206	5.44	ipi.HUMAN.v3.43.fasta	IPI00017601
KRT9 Keratin, type I cytoskeletal 9	1	9.9	4	Trypsin	62129.7	5.19	ipi.HUMAN.v3.43.fasta	IPI00019359
F2 36 kDa protein	2	21.53	3	Trypsin	70037.3	5.64	ipi.HUMAN.v3.43.fasta	IPI00019568
PLG Plasminogen precursor	2	28.3	2	Trypsin	90569.6	7.04	ipi.HUMAN.v3.43.fasta	IPI00019580
CFB Complement factor B	5	62.45	10	Trypsin	85533.4	6.67	ipi.HUMAN.v3.43.fasta	IPI00019591
CFB Isoform 1 of Complement factor B precursor (Fragment)	1	9.61	2	Trypsin	85533.4	6.67	ipi.HUMAN.v3.43.fasta	IPI00019591
AFM Afamin precursor	1	10.77	3	Trypsin	69069.6	5.64	ipi.HUMAN.v3.43.fasta	IPI00019943
NEDD8 NEDD8 precursor	1	12.28	17	Trypsin	9071.6	7.99	ipi.HUMAN.v3.43.fasta	IPI00020008
ADIPOQ Adiponectin precursor	1	8.63	7	Trypsin	26413.8	5.43	ipi.HUMAN.v3.43.fasta	IPI00020019
LUM Lumican precursor	10	130.43	34	Trypsin	38429.2	6.16	ipi.HUMAN.v3.43.fasta	IPI00020986
YWHAZ 14-3-3 protein zeta/delta	1	11.84	5	Trypsin	27745.3	4.73	ipi.HUMAN.v3.43.fasta	IPI00021263
ACTG1 Actin, cytoplasmic 2	2	33.47	9	Trypsin	41793.1	5.31	ipi.HUMAN.v3.43.fasta	IPI00021440
CSTB Cystatin-B	1	19.33	12	Trypsin	11139.6	6.96	ipi.HUMAN.v3.43.fasta	IPI00021828
APOA1 Apolipoprotein A-I precursor	18	233.48	53	Trypsin	30778	5.56	ipi.HUMAN.v3.43.fasta	IPI00021841
APOA2 Apolipoprotein A-II precursor	6	95.6	69	Trypsin	11175.1	6.27	ipi.HUMAN.v3.43.fasta	IPI00021854
FGA Isoform 1 of Fibrinogen alpha chain precursor	1	10.83	2	Trypsin	94973.5	5.7	ipi.HUMAN.v3.43.fasta	IPI00021885
DDEF2 Isoform 1 of Development and differentiation-enhancing factor 2	1	9.19	0	Trypsin	111651	6.24	ipi.HUMAN.v3.43.fasta	IPI00022058
APOB Apolipoprotein B-100 precursor	1	18.9	0	Trypsin	515565	6.61	ipi.HUMAN.v3.43.fasta	IPI00022229
HRG Histidine-rich glycoprotein precursor	2	19.33	5	Trypsin	59578.6	7.09	ipi.HUMAN.v3.43.fasta	IPI00022371
APCS Serum amyloid P-component precursor	1	9.99	5	Trypsin	25387.2	6.1	ipi.HUMAN.v3.43.fasta	IPI00022391
C9 Complement component C9 precursor	3	34.34	8	Trypsin	63173.8	5.43	ipi.HUMAN.v3.43.fasta	IPI00022395
RBP4 Plasma retinol-binding protein precursor	1	10.76	12	Trypsin	23010.1	5.76	ipi.HUMAN.v3.43.fasta	IPI00022420
GAPDHS Glyceraldehyde-3-phosphate dehydrogenase, testis-specific	1	9.41	6	Trypsin	44501.4	8.39	ipi.HUMAN.v3.43.fasta	IPI00022430
AHSG Alpha-2-HS-glycoprotein precursor	3	47.87	14	Trypsin	39324.9	5.43	ipi.HUMAN.v3.43.fasta	IPI00022431
ALB Uncharacterized protein ALB	8	140.34	19	Trypsin	71705	6.33	ipi.HUMAN.v3.43.fasta	IPI00022434
HPX Hemopexin precursor	9	111.38	24	Trypsin	51676.7	6.55	ipi.HUMAN.v3.43.fasta	IPI00022488
A1BG Alpha-1B-glycoprotein precursor	3	47.48	11	Trypsin	54272.8	5.58	ipi.HUMAN.v3.43.fasta	IPI00022895
CKB Creatine kinase B-type	2	31.53	8	Trypsin	42644.5	5.34	ipi.HUMAN.v3.43.fasta	IPI00022977
FGD1 FYVE, RhoGEF and PH domain-containing protein 1	1	8.13	1	Trypsin	106562	6.14	ipi.HUMAN.v3.43.fasta	IPI00024312
PRDX5 Isoform Mitochondrial of Peroxiredoxin-5, mitochondrial precursor	1	8.48	13	Trypsin	22026.5	8.85	ipi.HUMAN.v3.43.fasta	IPI00024915
OGN Mimecan precursor	1	14.85	5	Trypsin	33922.4	5.46	ipi.HUMAN.v3.43.fasta	IPI00025465
GSN Isoform 1 of Gelsolin precursor	2	29.83	5	Trypsin	85697.9	5.9	ipi.HUMAN.v3.43.fasta	IPI00026314
PRDX2 Peroxiredoxin-2	2	33.03	14	Trypsin	21892	5.66	ipi.HUMAN.v3.43.fasta	IPI00027350
PRTN3 Myeloblastin precursor	1	9.59	4	Trypsin	27807.2	8.71	ipi.HUMAN.v3.43.fasta	IPI00027409
CKM Creatine kinase M-type	9	124.27	33	Trypsin	43101.4	6.77	ipi.HUMAN.v3.43.fasta	IPI00027487
GPI Glucose-6-phosphate isomerase	2	27.38	5	Trypsin	63147.5	8.42	ipi.HUMAN.v3.43.fasta	IPI00027497
SOD3 Extracellular superoxide dismutase [Cu-Zn] precursor	1	11.81	4	Trypsin	25851.1	6.13	ipi.HUMAN.v3.43.fasta	IPI00027827
EPB42 Isoform Long of Erythrocyte membrane protein band 4.2	1	8.85	1	Trypsin	79891.8	8.25	ipi.HUMAN.v3.43.fasta	IPI00028120
OR5F1 Olfactory receptor 5F1	1	8.15	5	Trypsin	35131.8	8.9	ipi.HUMAN.v3.43.fasta	IPI00029411
CFH Isoform 1 of Complement factor H precursor	4	45.52	5	Trypsin	139097	6.21	ipi.HUMAN.v3.43.fasta	IPI00029739
SERPINF2 SERPINF2 protein	2	19.88	8	Trypsin	55064.7	5.97	ipi.HUMAN.v3.43.fasta	IPI00029863
SERPINC1 Antithrombin III variant	4	60.04	20	Trypsin	52691.8	6.12	ipi.HUMAN.v3.43.fasta	IPI00032179
AGT Angiotensinogen precursor	2	33.16	7	Trypsin	53154.5	5.87	ipi.HUMAN.v3.43.fasta	IPI00032220
C5 Complement C5 precursor	1	8.3	1	Trypsin	188306	6.11	ipi.HUMAN.v3.43.fasta	IPI00032291
KNG1 Isoform HMW of Kininogen-1 precursor	3	28.72	6	Trypsin	71957.8	6.34	ipi.HUMAN.v3.43.fasta	IPI00032328
HMCN1 Hemicentin 1	1	10.26	0	Trypsin	613708	6.04	ipi.HUMAN.v3.43.fasta	IPI00045512
IKZF4 Isoform 1 of Zinc finger protein Eos	1	8.26	1	Trypsin	64106.4	6.39	ipi.HUMAN.v3.43.fasta	IPI00064241
C14orf50 Uncharacterized protein C14orf50	1	12.06	3	Trypsin	49440.7	9.41	ipi.HUMAN.v3.43.fasta	IPI00065144
CALM3:CALM1:CALM2 Calmodulin	2	28.71	35	Trypsin	16837.7	4.09	ipi.HUMAN.v3.43.fasta	IPI00075248
RGS12 RGS12 protein	1	11.39	4	Trypsin	61135.6	9.21	ipi.HUMAN.v3.43.fasta	IPI00163614
- 106 kDa protein	1	9.3	1	Trypsin	202124	5.34	ipi.HUMAN.v3.43.fasta	IPI00164441
ZADH1 Isoform 1 of Zinc-binding alcohol dehydrogenase domain-containing protein 1	1	8.11	8	Trypsin	38499.2	5.27	ipi.HUMAN.v3.43.fasta	IPI00167515
PGK1 Phosphoglycerate kinase 1	5	63	15	Trypsin	44615	8.3	ipi.HUMAN.v3.43.fasta	IPI00169383
FABP4 Fatty acid-binding protein, adipocyte	5	79.77	40	Trypsin	14719	6.59	ipi.HUMAN.v3.43.fasta	IPI00215746
CA1 Carbonic anhydrase 1	4	50.05	19	Trypsin	28870.3	6.59	ipi.HUMAN.v3.43.fasta	IPI00215983
TAGLN Transgelin	8	111.34	51	Trypsin	22611	8.87	ipi.HUMAN.v3.43.fasta	IPI00216138
YWHAB Isoform Long of 14-3-3 protein beta/alpha	1	20.46	11	Trypsin	28082.5	4.76	ipi.HUMAN.v3.43.fasta	IPI00216318
PFN1 Profilin-1	1	7.48	10	Trypsin	15054.3	8.44	ipi.HUMAN.v3.43.fasta	IPI00216691
MB Myoglobin	13	209.52	73	Trypsin	17183.9	7.14	ipi.HUMAN.v3.43.fasta	IPI00217493
FBLN7 FBLN7 protein (Fragment)	1	9.04	4	Trypsin	28038	8.17	ipi.HUMAN.v3.43.fasta	IPI00217594
NFIX Isoform 1 of Nuclear factor 1 X-type	1	10.36	4	Trypsin	55098.5	8.9	ipi.HUMAN.v3.43.fasta	IPI00218260
CA2 Carbonic anhydrase 2	1	15.47	6	Trypsin	29246.2	6.87	ipi.HUMAN.v3.43.fasta	IPI00218414
PGAM2 Phosphoglycerate mutase 2	1	9.55	7	Trypsin	28766.3	8.99	ipi.HUMAN.v3.43.fasta	IPI00218570
SOD1 Superoxide dismutase	1	14.43	9	Trypsin	15935.8	5.7	ipi.HUMAN.v3.43.fasta	IPI00218733
CAPZB Capping protein	1	13.66	8	Trypsin	33781.4	6.01	ipi.HUMAN.v3.43.fasta	IPI00218782
DBI Isoform 2 of Acyl-CoA-binding protein	1	12.63	15	Trypsin	11793.4	5.41	ipi.HUMAN.v3.43.fasta	IPI00218836
GAPDH Glyceraldehyde-3-phosphate dehydrogenase	2	20.54	10	Trypsin	36053.4	8.57	ipi.HUMAN.v3.43.fasta	IPI00219018
GLRX Glutaredoxin-1	1	11.64	24	Trypsin	11775.8	8.33	ipi.HUMAN.v3.43.fasta	IPI00219025
GOT1 Aspartate aminotransferase, cytoplasmic	2	24.7	10	Trypsin	46247.7	6.53	ipi.HUMAN.v3.43.fasta	IPI00219029
LDHB L-lactate dehydrogenase B chain	11	167.47	49	Trypsin	36638.7	5.71	ipi.HUMAN.v3.43.fasta	IPI00219217
PEBP1 Phosphatidylethanolamine-binding protein 1	3	38.44	22	Trypsin	21056.9	7.01	ipi.HUMAN.v3.43.fasta	IPI00219446
FABP3 Fatty acid-binding protein, heart	7	84.28	54	Trypsin	14858.1	6.29	ipi.HUMAN.v3.43.fasta	IPI00219684
GSTP1 Glutathione S-transferase P	1	13.52	9	Trypsin	23356	5.43	ipi.HUMAN.v3.43.fasta	IPI00219757
PRDX6 Peroxiredoxin-6	1	9.19	7	Trypsin	25035.1	6	ipi.HUMAN.v3.43.fasta	IPI00220301
KRT1 Keratin, type II cytoskeletal 1	1	10.55	1	Trypsin	66018	8.16	ipi.HUMAN.v3.43.fasta	IPI00220327
S100A1 S100 calcium binding protein A1	1	9.18	10	Trypsin	15894.9	4.4	ipi.HUMAN.v3.43.fasta	IPI00220412
YWHAG 14-3-3 protein gamma	2	25.97	18	Trypsin	28302.7	4.8	ipi.HUMAN.v3.43.fasta	IPI00220642
PKM2 Isoform M1 of Pyruvate kinase isozymes M1/M2	2	17.76	5	Trypsin	58062.4	7.61	ipi.HUMAN.v3.43.fasta	IPI00220644
GLO1 Lactoylglutathione lyase	1	15.26	10	Trypsin	20777.8	5.12	ipi.HUMAN.v3.43.fasta	IPI00220766
NFIL3 Nuclear factor interleukin-3-regulated protein	1	11.69	6	Trypsin	51471.9	6.7	ipi.HUMAN.v3.43.fasta	IPI00290562
MDH1 Malate dehydrogenase, cytoplasmic	4	43.13	18	Trypsin	36426.3	6.91	ipi.HUMAN.v3.43.fasta	IPI00291005
SERPING1 Plasma protease C1 inhibitor precursor	5	91.28	12	Trypsin	55154.5	6.09	ipi.HUMAN.v3.43.fasta	IPI00291866
ITIH1 Inter-alpha-trypsin inhibitor heavy chain H1 precursor	2	33.29	3	Trypsin	101390	6.31	ipi.HUMAN.v3.43.fasta	IPI00292530
CBLB Isoform Long of E3 ubiquitin-protein ligase CBL-B	1	8.87	2	Trypsin	109450	8.15	ipi.HUMAN.v3.43.fasta	IPI00292856
SERPIND1 Serpin peptidase inhibitor, clade D (Heparin cofactor), member 1	1	10.38	4	Trypsin	60178.6	6.72	ipi.HUMAN.v3.43.fasta	IPI00292950
ITIH4 Isoform 1 of Inter-alpha-trypsin inhibitor heavy chain H4 precursor	1	10.54	2	Trypsin	103326	6.51	ipi.HUMAN.v3.43.fasta	IPI00294193
GPD1 Glycerol-3-phosphate dehydrogenase [NAD+], cytoplasmic	1	11.86	9	Trypsin	37567.9	5.81	ipi.HUMAN.v3.43.fasta	IPI00295777
APOH Beta-2-glycoprotein 1 precursor	3	41.91	12	Trypsin	38298.4	8.34	ipi.HUMAN.v3.43.fasta	IPI00298828
VTN Vitronectin precursor	2	36.37	6	Trypsin	54305.9	5.55	ipi.HUMAN.v3.43.fasta	IPI00298971
APOA4 Apolipoprotein A-IV precursor	8	111.26	26	Trypsin	45399.3	5.28	ipi.HUMAN.v3.43.fasta	IPI00304273
TGFBR3 transforming growth factor, beta receptor III	2	17.98	5	Trypsin	93499.9	5.45	ipi.HUMAN.v3.43.fasta	IPI00304865
ITIH2 Inter-alpha-trypsin inhibitor heavy chain H2 precursor	1	13	2	Trypsin	106437	6.4	ipi.HUMAN.v3.43.fasta	IPI00305461
FLNA Filamin-A	2	25.01	1	Trypsin	280740	5.71	ipi.HUMAN.v3.43.fasta	IPI00333541
HSPA6 Heat shock 70 kDa protein 6	1	9.28	2	Trypsin	71028.5	5.81	ipi.HUMAN.v3.43.fasta	IPI00339269
LCE1F Late cornified envelope protein 1F	1	9.77	7	Trypsin	11654.3	8.83	ipi.HUMAN.v3.43.fasta	IPI00374335
IGLV4-3 IGLV4-3 protein	1	14.65	8	Trypsin	25977.2	6.29	ipi.HUMAN.v3.43.fasta	IPI00382938
CMBL Carboxymethylenebutenolidase homolog	1	8.2	6	Trypsin	28048.3	6.71	ipi.HUMAN.v3.43.fasta	IPI00383046
PGLYRP2 Isoform 2 of N-acetylmuramoyl-L-alanine amidase precursor	2	20.05	4	Trypsin	68000.7	7.62	ipi.HUMAN.v3.43.fasta	IPI00394992
CLU clusterin isoform 1	3	26.47	10	Trypsin	57832.9	6.25	ipi.HUMAN.v3.43.fasta	IPI00400826
SERPINB6 Serpin B6	1	12.6	4	Trypsin	46370.7	5.55	ipi.HUMAN.v3.43.fasta	IPI00413451
AKR1B1 Aldose reductase	2	20.88	9	Trypsin	35853.6	6.52	ipi.HUMAN.v3.43.fasta	IPI00413641
ALDOC Fructose-bisphosphate aldolase C	1	8.62	3	Trypsin	39456.1	6.41	ipi.HUMAN.v3.43.fasta	IPI00418262
VIM Vimentin	1	12.85	4	Trypsin	53651.9	5.06	ipi.HUMAN.v3.43.fasta	IPI00418471
PSPH cDNA FLJ44168 fis, clone THYMU2035064	1	8.65	9	Trypsin	15223.9	6.79	ipi.HUMAN.v3.43.fasta	IPI00445365
Uncharacterized protein ENSP00000348237	1	13.91	6	Trypsin	28850.2	6.67	ipi.HUMAN.v3.43.fasta	IPI00453476
TPI1 Isoform 1 of Triosephosphate isomerase	2	21.12	12	Trypsin	30791.2	5.65	ipi.HUMAN.v3.43.fasta	IPI00465028
ENO1 Isoform alpha-enolase of Alpha-enolase	1	14.96	4	Trypsin	47169.2	7.01	ipi.HUMAN.v3.43.fasta	IPI00465248
ADH1C Alcohol dehydrogenase 1C	2	18.88	6	Trypsin	39867.9	8.64	ipi.HUMAN.v3.43.fasta	IPI00465343
DSTN Destrin	1	13.93	10	Trypsin	18505.9	8.06	ipi.HUMAN.v3.43.fasta	IPI00473014
ADH1B Alcohol dehydrogenase 1B	4	37.96	14	Trypsin	39854.8	8.63	ipi.HUMAN.v3.43.fasta	IPI00473031
- 7 kDa protein	1	9.84	8	Trypsin	18794.2	10.13	ipi.HUMAN.v3.43.fasta	IPI00477061
A2M Alpha-2-macroglobulin precursor	6	95.89	7	Trypsin	163279	6	ipi.HUMAN.v3.43.fasta	IPI00478003
GATAD2A 70 kDa protein	1	9.49	4	Trypsin	70349.7	9.97	ipi.HUMAN.v3.43.fasta	IPI00478128
COL4A4 Collagen alpha-4(IV) chain precursor	1	9.69	1	Trypsin	163999	8.87	ipi.HUMAN.v3.43.fasta	IPI00478572
CAMTA2 Isoform 1 of Calmodulin-binding transcription activator 2	1	9.82	1	Trypsin	131530	6.93	ipi.HUMAN.v3.43.fasta	IPI00478847
CPN2 Carboxypeptidase N subunit 2 precursor	1	15.64	4	Trypsin	60615.1	5.63	ipi.HUMAN.v3.43.fasta	IPI00479116
RNH1 Ribonuclease inhibitor	1	12.49	7	Trypsin	49973.8	4.71	ipi.HUMAN.v3.43.fasta	IPI00550069
SERPINA3 Alpha-1-antichymotrypsin precursor	4	62.49	16	Trypsin	50598.5	5.42	ipi.HUMAN.v3.43.fasta	IPI00550991
PRDM4 Putative uncharacterized protein DKFZp667M2423	1	9.5	13	Trypsin	18974.1	9.33	ipi.HUMAN.v3.43.fasta	IPI00552860
MYBBP1A Isoform 2 of Myb-binding protein 1A	1	9.93	1	Trypsin	149368	9.34	ipi.HUMAN.v3.43.fasta	IPI00607584
AK1 Adenylate kinase 1	1	11.42	6	Trypsin	23410.9	8.79	ipi.HUMAN.v3.43.fasta	IPI00640817
C4A Complement component 4A	14	177.51	14	Trypsin	192744	6.66	ipi.HUMAN.v3.43.fasta	IPI00643525
C9orf147:LOC100130214:LOC100133204 similar to chromosome 9 open reading frame 147	1	12.05	5	Trypsin	26491.2	11.36	ipi.HUMAN.v3.43.fasta	IPI00643714
TAGLN2 24 kDa protein	2	19.27	11	Trypsin	24454	8.41	ipi.HUMAN.v3.43.fasta	IPI00647915
HBB Hemoglobin subunit beta	12	193.83	85	Trypsin	15998.5	6.74	ipi.HUMAN.v3.43.fasta	IPI00654755
C4B Complement C4-B precursor	2	27.66	2	Trypsin	192794	6.74	ipi.HUMAN.v3.43.fasta	IPI00654875
A26C1B ANKRD26-like family C member 1B	1	9.05	1	Trypsin	121371	5.86	ipi.HUMAN.v3.43.fasta	IPI00739539
MGA similar to MAX-interacting protein isoform 4	1	8.2	0	Trypsin	332662	6.38	ipi.HUMAN.v3.43.fasta	IPI00741005
GC vitamin D-binding protein precursor	10	137.99	35	Trypsin	52917.9	5.32	ipi.HUMAN.v3.43.fasta	IPI00742696
COL4A1 Uncharacterized protein COL4A1	1	9.84	0	Trypsin	160744	8.6	ipi.HUMAN.v3.43.fasta	IPI00743696
SELENBP1 54 kDa protein	2	22.85	6	Trypsin	54213.3	6.04	ipi.HUMAN.v3.43.fasta	IPI00745729
PGD 56 kDa protein	1	10.44	4	Trypsin	56498.2	7.96	ipi.HUMAN.v3.43.fasta	IPI00747533
- Similar to Collagen alpha-2(XI) chain precursor	1	11.76	9	Trypsin	15166.3	10.5	ipi.HUMAN.v3.43.fasta	IPI00748597
TTN Isoform 8 of Titin	1	6.98	0	Trypsin	3.82989e+06	6.02	ipi.HUMAN.v3.43.fasta	IPI00759542
C3 Complement C3 precursor (Fragment)	17	255.12	16	Trypsin	187149	6.02	ipi.HUMAN.v3.43.fasta	IPI00783987
SLC4A1 Solute carrier family 4 anion exchanger member 1 variant	1	8.72	2	Trypsin	103878	5.19	ipi.HUMAN.v3.43.fasta	IPI00791534
NGRN Mesenchymal stem cell protein DSC92	1	9.41	7	Trypsin	45510.3	10	ipi.HUMAN.v3.43.fasta	IPI00792057
TUBA8 52 kDa protein	2	26.28	6	Trypsin	53969.5	9.21	ipi.HUMAN.v3.43.fasta	IPI00793953
PEBP1 22 kDa protein	1	9.29	6	Trypsin	21744.8	8.33	ipi.HUMAN.v3.43.fasta	IPI00795288
CFL2 Protein	1	8.43	15	Trypsin	20248.4	7.85	ipi.HUMAN.v3.43.fasta	IPI00796024
ALDOA 45 kDa protein	5	75.89	20	Trypsin	45260.9	8.48	ipi.HUMAN.v3.43.fasta	IPI00796333
NT5DC2 6 kDa protein	1	8.02	32	Trypsin	6455.5	6.9	ipi.HUMAN.v3.43.fasta	IPI00798095
DEC1 Putative uncharacterized protein (Fragment)	1	9.73	72	Trypsin	2756.2	11.57	ipi.HUMAN.v3.43.fasta	IPI00816683
HBA1:HBA2 Hemoglobin subunit alpha	8	131.55	64	Trypsin	15280.7	8.72	ipi.HUMAN.v3.43.fasta	IPI00853068
C15orf42 Uncharacterized protein C15orf42	1	8.31	0	Trypsin	210858	9	ipi.HUMAN.v3.43.fasta	IPI00853221
FN1 Isoform 15 of Fibronectin precursor	1	11.62	0	Trypsin	272304	5.3	ipi.HUMAN.v3.43.fasta	IPI00855785
Transthyretin	7	97.04	40	Trypsin	20198.9	5.16	ipi.HUMAN.v3.43.fasta	IPI00855916
AHNAK2 Isoform 1 of Protein AHNAK2	1	9.02	0	Trypsin	616633	5.2	ipi.HUMAN.v3.43.fasta	IPI00856045
VCP 89 kDa protein	1	12.8	2	Trypsin	89368.3	5.17	ipi.HUMAN.v3.43.fasta	IPI00871453
CFI Complement factor I precursor	1	8.35	2	Trypsin	65721.7	7.32	ipi.HUMAN.v3.43.fasta	IPI00872555
UBC:RPS27A:UBB 79 kDa protein	1	8.09	2	Trypsin	78952.1	7.3	ipi.HUMAN.v3.43.fasta	IPI00873444
- 29 kDa protein	1	8.37	6	Trypsin	28710.5	11.7	ipi.HUMAN.v3.43.fasta	IPI00877674
FGG 52 kDa protein	1	10.29	3	Trypsin	52337.9	5.37	ipi.HUMAN.v3.43.fasta	IPI00877703
LOC440258 P40	1	9.44	5	Trypsin	40056	9.59	ipi.HUMAN.v3.43.fasta	IPI00878785
C6 complement component 6 precursor	1	10.51	2	Trypsin	105695	6.5	ipi.HUMAN.v3.43.fasta	IPI00879709
F13A1 coagulation factor XIII A1 subunit precursor	1	9.65	3	Trypsin	83268.7	5.69	ipi.HUMAN.v3.43.fasta	IPI00884176
ORM1 orosomucoid 1 precursor	4	55.51	23	Trypsin	23539.7	5.02	ipi.HUMAN.v3.43.fasta	IPI00884926
PPIA:PPIAL3:LOC654188 Peptidyl-prolyl cis-trans isomerase A	3	33.11	11	Trypsin	24376	6.46	ipi.HUMAN.v3.43.fasta	IPI00887678

## Sheet: 60min
entry_name	numPepsUnique	scoreUnique	percentCoverage	enzyme	protein_mw	protein_pI	database	accession_number
PRDX1 Peroxiredoxin-1	1	11.47	5	Trypsin	22110.5	8.27	ipi.HUMAN.v3.43.fasta	IPI00000874
CRYM crystallin, mu isoform 2	1	11.24	6	Trypsin	33775.8	5.06	ipi.HUMAN.v3.43.fasta	IPI00000949
GCN1L1 Translational activator GCN1	1	9.87	0	Trypsin	292746	7.19	ipi.HUMAN.v3.43.fasta	IPI00001159
CRIP2 Cysteine-rich protein 2	1	11.37	7	Trypsin	22492.9	9.01	ipi.HUMAN.v3.43.fasta	IPI00006034
SERPINF1 Pigment epithelium-derived factor precursor	2	23.07	6	Trypsin	46342.5	5.97	ipi.HUMAN.v3.43.fasta	IPI00006114
FABP5L7:FABP5 Fatty acid-binding protein, epidermal	1	10.04	10	Trypsin	15164.5	6.6	ipi.HUMAN.v3.43.fasta	IPI00007797
CLEC3B Tetranectin precursor	1	8.39	6	Trypsin	22567	5.52	ipi.HUMAN.v3.43.fasta	IPI00009028
KRT10 Keratin, type I cytoskeletal 10	1	10.03	2	Trypsin	59510.9	5.13	ipi.HUMAN.v3.43.fasta	IPI00009865
KRT13 Isoform 1 of Keratin, type I cytoskeletal 13	1	8.88	3	Trypsin	49586.5	4.91	ipi.HUMAN.v3.43.fasta	IPI00009866
NLN Neurolysin, mitochondrial precursor	1	8.92	3	Trypsin	80652.3	6.21	ipi.HUMAN.v3.43.fasta	IPI00010346
SH3BGRL3 SH3 domain-binding glutamic acid-rich-like protein 3	1	12.98	14	Trypsin	23838.2	9.27	ipi.HUMAN.v3.43.fasta	IPI00010402
CFL1 Cofilin-1	1	11.63	16	Trypsin	18502.6	8.22	ipi.HUMAN.v3.43.fasta	IPI00012011
DCN Isoform A of Decorin precursor	1	13.26	3	Trypsin	39747	8.75	ipi.HUMAN.v3.43.fasta	IPI00012119
FHL1 Four and a half LIM domains 1 variant	4	46.43	22	Trypsin	33578.9	8.8	ipi.HUMAN.v3.43.fasta	IPI00014398
KIAA1622 Isoform 1 of Uncharacterized protein KIAA1622	1	12.38	2	Trypsin	99452.6	7.96	ipi.HUMAN.v3.43.fasta	IPI00014515
GBAS Protein NipSnap homolog 2	1	8.23	4	Trypsin	33742.8	9.42	ipi.HUMAN.v3.43.fasta	IPI00016077
CP Ceruloplasmin precursor	7	97.84	13	Trypsin	122206	5.44	ipi.HUMAN.v3.43.fasta	IPI00017601
F2 36 kDa protein	2	21.53	3	Trypsin	70037.3	5.64	ipi.HUMAN.v3.43.fasta	IPI00019568
F2 Prothrombin precursor (Fragment)	1	13.17	3	Trypsin	70037.3	5.64	ipi.HUMAN.v3.43.fasta	IPI00019568
PLG Plasminogen precursor	2	28.3	2	Trypsin	90569.6	7.04	ipi.HUMAN.v3.43.fasta	IPI00019580
AFM Afamin precursor	1	10.77	3	Trypsin	69069.6	5.64	ipi.HUMAN.v3.43.fasta	IPI00019943
NEDD8 NEDD8 precursor	1	12.28	17	Trypsin	9071.6	7.99	ipi.HUMAN.v3.43.fasta	IPI00020008
ADIPOQ Adiponectin precursor	1	8.63	7	Trypsin	26413.8	5.43	ipi.HUMAN.v3.43.fasta	IPI00020019
ORM2 Alpha-1-acid glycoprotein 2 precursor	2	18.4	18	Trypsin	23602.8	5.03	ipi.HUMAN.v3.43.fasta	IPI00020091
LUM Lumican precursor	8	132.44	28	Trypsin	38429.2	6.16	ipi.HUMAN.v3.43.fasta	IPI00020986
YWHAZ 14-3-3 protein zeta/delta	1	11.84	5	Trypsin	27745.3	4.73	ipi.HUMAN.v3.43.fasta	IPI00021263
KRT2 Keratin, type II cytoskeletal 2 epidermal	2	23.69	5	Trypsin	65865.6	8.07	ipi.HUMAN.v3.43.fasta	IPI00021304
ACTG1 Actin, cytoplasmic 2	1	10.04	5	Trypsin	41793.1	5.31	ipi.HUMAN.v3.43.fasta	IPI00021440
CSTB Cystatin-B	1	19.33	12	Trypsin	11139.6	6.96	ipi.HUMAN.v3.43.fasta	IPI00021828
APOA1 Apolipoprotein A-I precursor	15	215.43	45	Trypsin	30778	5.56	ipi.HUMAN.v3.43.fasta	IPI00021841
APOA2 Apolipoprotein A-II precursor	7	103.56	72	Trypsin	11175.1	6.27	ipi.HUMAN.v3.43.fasta	IPI00021854
FGA Isoform 1 of Fibrinogen alpha chain precursor	1	15.76	2	Trypsin	94973.5	5.7	ipi.HUMAN.v3.43.fasta	IPI00021885
DDEF2 Isoform 1 of Development and differentiation-enhancing factor 2	1	9.19	0	Trypsin	111651	6.24	ipi.HUMAN.v3.43.fasta	IPI00022058
APOB Apolipoprotein B-100 precursor	1	18.9	0	Trypsin	515565	6.61	ipi.HUMAN.v3.43.fasta	IPI00022229
HRG Histidine-rich glycoprotein precursor	2	19.33	5	Trypsin	59578.6	7.09	ipi.HUMAN.v3.43.fasta	IPI00022371
APCS Serum amyloid P-component precursor	1	9.99	5	Trypsin	25387.2	6.1	ipi.HUMAN.v3.43.fasta	IPI00022391
C9 Complement component C9 precursor	3	34.34	8	Trypsin	63173.8	5.43	ipi.HUMAN.v3.43.fasta	IPI00022395
RBP4 Plasma retinol-binding protein precursor	2	24.01	23	Trypsin	23010.1	5.76	ipi.HUMAN.v3.43.fasta	IPI00022420
AMBP AMBP protein precursor	1	7.52	3	Trypsin	38999.7	5.95	ipi.HUMAN.v3.43.fasta	IPI00022426
AHSG Alpha-2-HS-glycoprotein precursor	3	54.71	17	Trypsin	39324.9	5.43	ipi.HUMAN.v3.43.fasta	IPI00022431
ALB Uncharacterized protein ALB	8	140.34	19	Trypsin	71705	6.33	ipi.HUMAN.v3.43.fasta	IPI00022434
HPX Hemopexin precursor	5	73.59	18	Trypsin	51676.7	6.55	ipi.HUMAN.v3.43.fasta	IPI00022488
A1BG Alpha-1B-glycoprotein precursor	3	48.05	11	Trypsin	54272.8	5.58	ipi.HUMAN.v3.43.fasta	IPI00022895
CKB Creatine kinase B-type	2	31.53	8	Trypsin	42644.5	5.34	ipi.HUMAN.v3.43.fasta	IPI00022977
FGD1 FYVE, RhoGEF and PH domain-containing protein 1	1	8.13	1	Trypsin	106562	6.14	ipi.HUMAN.v3.43.fasta	IPI00024312
OGN Mimecan precursor	1	14.85	5	Trypsin	33922.4	5.46	ipi.HUMAN.v3.43.fasta	IPI00025465
GSN Isoform 1 of Gelsolin precursor	6	86.19	14	Trypsin	85697.9	5.9	ipi.HUMAN.v3.43.fasta	IPI00026314
IDH1 Isocitrate dehydrogenase [NADP] cytoplasmic	1	10.38	4	Trypsin	46659.6	6.53	ipi.HUMAN.v3.43.fasta	IPI00027223
PRDX2 Peroxiredoxin-2	1	12.18	8	Trypsin	21892	5.66	ipi.HUMAN.v3.43.fasta	IPI00027350
PRTN3 Myeloblastin precursor	1	9.59	4	Trypsin	27807.2	8.71	ipi.HUMAN.v3.43.fasta	IPI00027409
CKM Creatine kinase M-type	3	37.82	16	Trypsin	43101.4	6.77	ipi.HUMAN.v3.43.fasta	IPI00027487
GPI Glucose-6-phosphate isomerase	2	26.96	5	Trypsin	63147.5	8.42	ipi.HUMAN.v3.43.fasta	IPI00027497
SOD3 Extracellular superoxide dismutase [Cu-Zn] precursor	1	11.81	4	Trypsin	25851.1	6.13	ipi.HUMAN.v3.43.fasta	IPI00027827
EPB42 Isoform Long of Erythrocyte membrane protein band 4.2	1	8.85	1	Trypsin	79891.8	8.25	ipi.HUMAN.v3.43.fasta	IPI00028120
OR5F1 Olfactory receptor 5F1	1	8.15	5	Trypsin	35131.8	8.9	ipi.HUMAN.v3.43.fasta	IPI00029411
CFH Isoform 1 of Complement factor H precursor	4	45.52	5	Trypsin	139097	6.21	ipi.HUMAN.v3.43.fasta	IPI00029739
SERPINF2 SERPINF2 protein	2	19.89	6	Trypsin	55064.7	5.97	ipi.HUMAN.v3.43.fasta	IPI00029863
GDI2 Rab GDP dissociation inhibitor beta	1	15.22	4	Trypsin	50663.5	6.11	ipi.HUMAN.v3.43.fasta	IPI00031461
SERPINC1 Antithrombin III variant	2	22.61	8	Trypsin	52691.8	6.12	ipi.HUMAN.v3.43.fasta	IPI00032179
AGT Angiotensinogen precursor	2	27.18	7	Trypsin	53154.5	5.87	ipi.HUMAN.v3.43.fasta	IPI00032220
C5 Complement C5 precursor	1	10.21	1	Trypsin	188306	6.11	ipi.HUMAN.v3.43.fasta	IPI00032291
KNG1 Isoform HMW of Kininogen-1 precursor	1	6.98	2	Trypsin	71957.8	6.34	ipi.HUMAN.v3.43.fasta	IPI00032328
TRPC4 Transient receptor potential channel 4 zeta splice variant	1	9.18	2	Trypsin	92222	8.6	ipi.HUMAN.v3.43.fasta	IPI00044147
HMCN1 Hemicentin 1	1	8.14	0	Trypsin	613708	6.04	ipi.HUMAN.v3.43.fasta	IPI00045512
FHL1 Isoform 2 of Four and a half LIM domains protein 1	1	10.75	8	Trypsin	36263.3	9.25	ipi.HUMAN.v3.43.fasta	IPI00055606
IKZF4 Isoform 1 of Zinc finger protein Eos	1	8.26	1	Trypsin	64106.4	6.39	ipi.HUMAN.v3.43.fasta	IPI00064241
CALM3:CALM1:CALM2 Calmodulin	2	28.71	35	Trypsin	16837.7	4.09	ipi.HUMAN.v3.43.fasta	IPI00075248
PTPRU protein tyrosine phosphatase, receptor type, U isoform 3 precursor	1	9.51	1	Trypsin	162424	6.46	ipi.HUMAN.v3.43.fasta	IPI00107472
- 106 kDa protein	1	9.3	1	Trypsin	202124	5.34	ipi.HUMAN.v3.43.fasta	IPI00164441
ZADH1 Isoform 1 of Zinc-binding alcohol dehydrogenase domain-containing protein 1	1	8.11	8	Trypsin	38499.2	5.27	ipi.HUMAN.v3.43.fasta	IPI00167515
PGK1 Phosphoglycerate kinase 1	5	63	15	Trypsin	44615	8.3	ipi.HUMAN.v3.43.fasta	IPI00169383
FABP4 Fatty acid-binding protein, adipocyte	5	79.77	40	Trypsin	14719	6.59	ipi.HUMAN.v3.43.fasta	IPI00215746
CA1 Carbonic anhydrase 1	1	14.56	5	Trypsin	28870.3	6.59	ipi.HUMAN.v3.43.fasta	IPI00215983
TAGLN Transgelin	1	16.93	8	Trypsin	22611	8.87	ipi.HUMAN.v3.43.fasta	IPI00216138
YWHAB Isoform Long of 14-3-3 protein beta/alpha	1	20.46	11	Trypsin	28082.5	4.76	ipi.HUMAN.v3.43.fasta	IPI00216318
PFN1 Profilin-1	1	8.43	10	Trypsin	15054.3	8.44	ipi.HUMAN.v3.43.fasta	IPI00216691
MB Myoglobin	10	153.44	62	Trypsin	17183.9	7.14	ipi.HUMAN.v3.43.fasta	IPI00217493
FBLN7 FBLN7 protein (Fragment)	1	9.04	4	Trypsin	28038	8.17	ipi.HUMAN.v3.43.fasta	IPI00217594
NFIX Isoform 1 of Nuclear factor 1 X-type	1	10.36	4	Trypsin	55098.5	8.9	ipi.HUMAN.v3.43.fasta	IPI00218260
CA2 Carbonic anhydrase 2	1	15.52	6	Trypsin	29246.2	6.87	ipi.HUMAN.v3.43.fasta	IPI00218414
PGAM2 Phosphoglycerate mutase 2	2	23.5	11	Trypsin	28766.3	8.99	ipi.HUMAN.v3.43.fasta	IPI00218570
PON1 Serum paraoxonase/arylesterase 1	1	8.79	4	Trypsin	39749.5	5.08	ipi.HUMAN.v3.43.fasta	IPI00218732
SOD1 Superoxide dismutase	1	14.43	9	Trypsin	15935.8	5.7	ipi.HUMAN.v3.43.fasta	IPI00218733
CAPZB Capping protein	1	13.66	8	Trypsin	33781.4	6.01	ipi.HUMAN.v3.43.fasta	IPI00218782
DBI Isoform 2 of Acyl-CoA-binding protein	2	22.88	34	Trypsin	11793.4	5.41	ipi.HUMAN.v3.43.fasta	IPI00218836
GAPDH Glyceraldehyde-3-phosphate dehydrogenase	9	121.16	39	Trypsin	36053.4	8.57	ipi.HUMAN.v3.43.fasta	IPI00219018
GLRX Glutaredoxin-1	1	10.35	24	Trypsin	11775.8	8.33	ipi.HUMAN.v3.43.fasta	IPI00219025
GOT1 Aspartate aminotransferase, cytoplasmic	2	30.57	9	Trypsin	46247.7	6.53	ipi.HUMAN.v3.43.fasta	IPI00219029
LDHB L-lactate dehydrogenase B chain	11	167.47	49	Trypsin	36638.7	5.71	ipi.HUMAN.v3.43.fasta	IPI00219217
PEBP1 Phosphatidylethanolamine-binding protein 1	3	38.44	22	Trypsin	21056.9	7.01	ipi.HUMAN.v3.43.fasta	IPI00219446
FABP3 Fatty acid-binding protein, heart	6	65.74	54	Trypsin	14858.1	6.29	ipi.HUMAN.v3.43.fasta	IPI00219684
GSTP1 Glutathione S-transferase P	2	18.54	20	Trypsin	23356	5.43	ipi.HUMAN.v3.43.fasta	IPI00219757
KRT1 Keratin, type II cytoskeletal 1	1	23.63	1	Trypsin	66018	8.16	ipi.HUMAN.v3.43.fasta	IPI00220327
S100A1 S100 calcium binding protein A1	1	9.18	10	Trypsin	15894.9	4.4	ipi.HUMAN.v3.43.fasta	IPI00220412
YWHAG 14-3-3 protein gamma	2	25.97	18	Trypsin	28302.7	4.8	ipi.HUMAN.v3.43.fasta	IPI00220642
PKM2 Isoform M1 of Pyruvate kinase isozymes M1/M2	2	17.76	5	Trypsin	58062.4	7.61	ipi.HUMAN.v3.43.fasta	IPI00220644
GLO1 Lactoylglutathione lyase	1	9.62	10	Trypsin	20777.8	5.12	ipi.HUMAN.v3.43.fasta	IPI00220766
NFIL3 Nuclear factor interleukin-3-regulated protein	1	11.69	6	Trypsin	51471.9	6.7	ipi.HUMAN.v3.43.fasta	IPI00290562
MDH1 Malate dehydrogenase, cytoplasmic	6	65.71	25	Trypsin	36426.3	6.91	ipi.HUMAN.v3.43.fasta	IPI00291005
ITIH1 Inter-alpha-trypsin inhibitor heavy chain H1 precursor	2	33.29	3	Trypsin	101390	6.31	ipi.HUMAN.v3.43.fasta	IPI00292530
CBLB Isoform Long of E3 ubiquitin-protein ligase CBL-B	1	8.87	2	Trypsin	109450	8.15	ipi.HUMAN.v3.43.fasta	IPI00292856
SERPIND1 Serpin peptidase inhibitor, clade D (Heparin cofactor), member 1	1	10.38	4	Trypsin	60178.6	6.72	ipi.HUMAN.v3.43.fasta	IPI00292950
MIF Macrophage migration inhibitory factor	1	11.67	18	Trypsin	12476.4	7.73	ipi.HUMAN.v3.43.fasta	IPI00293276
ITIH4 Isoform 1 of Inter-alpha-trypsin inhibitor heavy chain H4 precursor	1	7.64	1	Trypsin	103326	6.51	ipi.HUMAN.v3.43.fasta	IPI00294193
GPD1 Glycerol-3-phosphate dehydrogenase [NAD+], cytoplasmic	1	11.86	9	Trypsin	37567.9	5.81	ipi.HUMAN.v3.43.fasta	IPI00295777
PARK7 Protein DJ-1	1	17.24	13	Trypsin	19891.2	6.33	ipi.HUMAN.v3.43.fasta	IPI00298547
APOH Beta-2-glycoprotein 1 precursor	3	43.61	8	Trypsin	38298.4	8.34	ipi.HUMAN.v3.43.fasta	IPI00298828
VTN Vitronectin precursor	1	18.15	3	Trypsin	54305.9	5.55	ipi.HUMAN.v3.43.fasta	IPI00298971
APOA4 Apolipoprotein A-IV precursor	8	111.26	26	Trypsin	45399.3	5.28	ipi.HUMAN.v3.43.fasta	IPI00304273
TGFBR3 transforming growth factor, beta receptor III	1	11.14	1	Trypsin	93499.9	5.45	ipi.HUMAN.v3.43.fasta	IPI00304865
ITIH2 Inter-alpha-trypsin inhibitor heavy chain H2 precursor	1	13	2	Trypsin	106437	6.4	ipi.HUMAN.v3.43.fasta	IPI00305461
FLNA Filamin-A	2	25.01	1	Trypsin	280740	5.71	ipi.HUMAN.v3.43.fasta	IPI00333541
HSPA6 Heat shock 70 kDa protein 6	1	9.28	2	Trypsin	71028.5	5.81	ipi.HUMAN.v3.43.fasta	IPI00339269
LCE1F Late cornified envelope protein 1F	1	9.77	7	Trypsin	11654.3	8.83	ipi.HUMAN.v3.43.fasta	IPI00374335
IGLV4-3 IGLV4-3 protein	1	14.65	8	Trypsin	25977.2	6.29	ipi.HUMAN.v3.43.fasta	IPI00382938
CMBL Carboxymethylenebutenolidase homolog	1	8.2	6	Trypsin	28048.3	6.71	ipi.HUMAN.v3.43.fasta	IPI00383046
PGLYRP2 Isoform 2 of N-acetylmuramoyl-L-alanine amidase precursor	2	20.05	4	Trypsin	68000.7	7.62	ipi.HUMAN.v3.43.fasta	IPI00394992
ESPL1 Isoform 1 of Separin	1	9.39	0	Trypsin	233115	7.23	ipi.HUMAN.v3.43.fasta	IPI00397474
CLU clusterin isoform 1	3	26.47	10	Trypsin	57832.9	6.25	ipi.HUMAN.v3.43.fasta	IPI00400826
SERPINB6 Serpin B6	1	12.6	4	Trypsin	46370.7	5.55	ipi.HUMAN.v3.43.fasta	IPI00413451
AKR1B1 Aldose reductase	2	20.88	9	Trypsin	35853.6	6.52	ipi.HUMAN.v3.43.fasta	IPI00413641
ALDOC Fructose-bisphosphate aldolase C	1	8.62	3	Trypsin	39456.1	6.41	ipi.HUMAN.v3.43.fasta	IPI00418262
VIM Vimentin	1	7.05	4	Trypsin	53651.9	5.06	ipi.HUMAN.v3.43.fasta	IPI00418471
LOC402100 similar to 60S ribosomal protein L22	1	11.73	2	Trypsin	61089.4	10.49	ipi.HUMAN.v3.43.fasta	IPI00456782
TPI1 Isoform 1 of Triosephosphate isomerase	4	59.86	27	Trypsin	30791.2	5.65	ipi.HUMAN.v3.43.fasta	IPI00465028
ENO1 Isoform alpha-enolase of Alpha-enolase	1	13.03	3	Trypsin	47169.2	7.01	ipi.HUMAN.v3.43.fasta	IPI00465248
ADH1C Alcohol dehydrogenase 1C	2	18.88	6	Trypsin	39867.9	8.64	ipi.HUMAN.v3.43.fasta	IPI00465343
Peptidyl-prolyl cis-trans isomerase	1	8.48	15	Trypsin	18120.7	6.96	ipi.HUMAN.v3.43.fasta	IPI00472718
DSTN Destrin	1	13.93	10	Trypsin	18505.9	8.06	ipi.HUMAN.v3.43.fasta	IPI00473014
ADH1B Alcohol dehydrogenase 1B	4	37.96	14	Trypsin	39854.8	8.63	ipi.HUMAN.v3.43.fasta	IPI00473031
- 7 kDa protein	1	9.84	8	Trypsin	18794.2	10.13	ipi.HUMAN.v3.43.fasta	IPI00477061
A2M Alpha-2-macroglobulin precursor	4	58.24	5	Trypsin	163279	6	ipi.HUMAN.v3.43.fasta	IPI00478003
COL4A4 Collagen alpha-4(IV) chain precursor	1	9.69	1	Trypsin	163999	8.87	ipi.HUMAN.v3.43.fasta	IPI00478572
CPN2 Carboxypeptidase N subunit 2 precursor	1	15.64	4	Trypsin	60615.1	5.63	ipi.HUMAN.v3.43.fasta	IPI00479116
PTGDS Prostaglandin D2 synthase 21kDa	1	9.42	7	Trypsin	24390.7	6.9	ipi.HUMAN.v3.43.fasta	IPI00514285
RNH1 Ribonuclease inhibitor	1	12.49	7	Trypsin	49973.8	4.71	ipi.HUMAN.v3.43.fasta	IPI00550069
SERPINA3 Alpha-1-antichymotrypsin precursor	3	37.25	10	Trypsin	50598.5	5.42	ipi.HUMAN.v3.43.fasta	IPI00550991
GC Vitamin D-binding protein precursor	11	138.3	36	Trypsin	52964	5.4	ipi.HUMAN.v3.43.fasta	IPI00555812
MYBBP1A Isoform 2 of Myb-binding protein 1A	1	9.93	1	Trypsin	149368	9.34	ipi.HUMAN.v3.43.fasta	IPI00607584
CFB Complement factor B	2	31.63	4	Trypsin	85534.3	6.44	ipi.HUMAN.v3.43.fasta	IPI00639937
AK1 Adenylate kinase 1	1	11.71	6	Trypsin	23410.9	8.79	ipi.HUMAN.v3.43.fasta	IPI00640817
C4A Complement component 4A	14	177.51	14	Trypsin	192744	6.66	ipi.HUMAN.v3.43.fasta	IPI00643525
TAGLN2 24 kDa protein	2	19.27	11	Trypsin	24454	8.41	ipi.HUMAN.v3.43.fasta	IPI00647915
HBB Hemoglobin subunit beta	8	137.43	65	Trypsin	15998.5	6.74	ipi.HUMAN.v3.43.fasta	IPI00654755
C4B Complement C4-B precursor	5	72.64	5	Trypsin	192794	6.74	ipi.HUMAN.v3.43.fasta	IPI00654875
A26C1B ANKRD26-like family C member 1B	1	9.05	1	Trypsin	121371	5.86	ipi.HUMAN.v3.43.fasta	IPI00739539
MGA similar to MAX-interacting protein isoform 4	1	8.2	0	Trypsin	332662	6.38	ipi.HUMAN.v3.43.fasta	IPI00741005
SELENBP1 54 kDa protein	2	22.85	6	Trypsin	54213.3	6.04	ipi.HUMAN.v3.43.fasta	IPI00745729
PGD 56 kDa protein	1	10.44	4	Trypsin	56498.2	7.96	ipi.HUMAN.v3.43.fasta	IPI00747533
TTN Isoform 8 of Titin	1	7.34	0	Trypsin	3.82989e+06	6.02	ipi.HUMAN.v3.43.fasta	IPI00759542
C3 Complement C3 precursor (Fragment)	14	191.95	14	Trypsin	187149	6.02	ipi.HUMAN.v3.43.fasta	IPI00783987
SLC4A1 Solute carrier family 4 anion exchanger member 1 variant	1	8.72	2	Trypsin	103878	5.19	ipi.HUMAN.v3.43.fasta	IPI00791534
TUBA8 52 kDa protein	2	26.28	6	Trypsin	53969.5	9.21	ipi.HUMAN.v3.43.fasta	IPI00793953
PEBP1 22 kDa protein	1	9.29	6	Trypsin	21744.8	8.33	ipi.HUMAN.v3.43.fasta	IPI00795288
CFL2 Protein	1	12.96	10	Trypsin	20248.4	7.85	ipi.HUMAN.v3.43.fasta	IPI00796024
ALDOA 45 kDa protein	5	75.89	20	Trypsin	45260.9	8.48	ipi.HUMAN.v3.43.fasta	IPI00796333
DEC1 Putative uncharacterized protein (Fragment)	1	9.73	72	Trypsin	2756.2	11.57	ipi.HUMAN.v3.43.fasta	IPI00816683
PGM1 65 kDa protein	1	10.39	4	Trypsin	64560.9	7.72	ipi.HUMAN.v3.43.fasta	IPI00844159
ZNF419 zinc finger protein 419 isoform 1	1	10.74	2	Trypsin	58692.1	9.22	ipi.HUMAN.v3.43.fasta	IPI00848095
HBA1:HBA2 Hemoglobin subunit alpha	5	77.45	42	Trypsin	15280.7	8.72	ipi.HUMAN.v3.43.fasta	IPI00853068
C15orf42 Uncharacterized protein C15orf42	1	8.31	0	Trypsin	210858	9	ipi.HUMAN.v3.43.fasta	IPI00853221
FN1 Isoform 15 of Fibronectin precursor	1	12.05	0	Trypsin	272304	5.3	ipi.HUMAN.v3.43.fasta	IPI00855785
Transthyretin	7	97.04	40	Trypsin	20198.9	5.16	ipi.HUMAN.v3.43.fasta	IPI00855916
AHNAK2 Isoform 1 of Protein AHNAK2	1	10.48	0	Trypsin	616633	5.2	ipi.HUMAN.v3.43.fasta	IPI00856045
VCP 89 kDa protein	1	12.8	2	Trypsin	89368.3	5.17	ipi.HUMAN.v3.43.fasta	IPI00871453
CFI Complement factor I precursor	1	8.35	2	Trypsin	65721.7	7.32	ipi.HUMAN.v3.43.fasta	IPI00872555
- 29 kDa protein	1	8.37	6	Trypsin	28710.5	11.7	ipi.HUMAN.v3.43.fasta	IPI00877674
FGG 52 kDa protein	1	10.29	3	Trypsin	52337.9	5.37	ipi.HUMAN.v3.43.fasta	IPI00877703
LOC440258 P40	1	9.44	5	Trypsin	40056	9.59	ipi.HUMAN.v3.43.fasta	IPI00878785
C6 complement component 6 precursor	1	10.51	2	Trypsin	105695	6.5	ipi.HUMAN.v3.43.fasta	IPI00879709
SERPING1 Plasma protease C1 inhibitor precursor	1	19.37	5	Trypsin	59492.4	6.28	ipi.HUMAN.v3.43.fasta	IPI00879931
GOLGA6 golgi autoantigen, golgin subfamily a, 6	1	9.55	2	Trypsin	79946.7	5.34	ipi.HUMAN.v3.43.fasta	IPI00883769
F13A1 coagulation factor XIII A1 subunit precursor	1	9.65	3	Trypsin	83268.7	5.69	ipi.HUMAN.v3.43.fasta	IPI00884176
ORM1 orosomucoid 1 precursor	6	74.73	37	Trypsin	23539.7	5.02	ipi.HUMAN.v3.43.fasta	IPI00884926
PPIA:PPIAL3:LOC654188 Peptidyl-prolyl cis-trans isomerase A	1	10.54	6	Trypsin	24376	6.46	ipi.HUMAN.v3.43.fasta	IPI00887678
